# Supplementary material for: Bis[hexa­aquacobalt(II)] 25,26,27,28-tetra­hydr­oxy-2,8,14,19-tetra­thia­calix[4]arene-5,11,17,23-tetra­sulfonate monohydrate
Source: Acta Crystallogr Sect E Struct Rep Online. 2008 May 10;64(Pt 6):m797–8. doi: 10.1107/S1600536808011781 (PMC2961390; doi:10.1107/S1600536808011781)
Supplement: Supplementary file 2 [file e-64-0m797-Isup2.hkl]

data_I
loop_
_refln_index_h
_refln_index_k
_refln_index_l
_refln_F_squared_meas
_refln_F_squared_sigma
_refln_F_squared_calc
_refln_observed_status
   3    0    0    231553.44         0.55    236552.17 o
   4    0    0    104212.75        15.21    110450.09 o
   5    0    0     55239.10       556.96     44123.35 o
   6    0    0    143012.55        26.94    137362.89 o
   7    0    0       612.56        12.60       611.67 o
   8    0    0      1373.44         2.16      1289.62 o
   9    0    0     19010.89         0.86     17476.76 o
  10    0    0      6732.20         0.66      6068.45 o
  11    0    0     19407.28         0.35     19913.88 o
  12    0    0       321.48        13.47       252.23 o
  13    0    0     19616.80         0.62     16791.58 o
  14    0    0     14522.66         0.76     13176.17 o
   3    1    0      5408.13         0.92      5654.16 o
   4    1    0     25475.35        16.00     25960.93 o
   5    1    0      2447.28         0.66      1932.75 o
   6    1    0      9049.72         2.02      7277.58 o
   7    1    0      1480.71         2.92      1702.14 o
   8    1    0     22997.72         2.31     21561.77 o
   9    1    0     10870.15         1.02      9486.27 o
  10    1    0      2685.31         2.16      1847.89 o
  11    1    0      2025.00         2.50      1928.85 o
  12    1    0     10498.05         1.00      9646.81 o
  13    1    0      1301.77         3.96      1576.43 o
  14    1    0      1201.32         5.62      1064.62 o
   2    2    0    201466.32        14.36    190651.11 o
   3    2    0    231043.65        13.10    216271.69 o
   4    2    0    113616.18        28.52    110538.57 o
   5    2    0      2121.52         0.96      1718.65 o
   6    2    0     29155.56         0.37     26818.49 o
   7    2    0     11132.36         0.90     11189.82 o
   8    2    0     10985.14         6.35     11611.37 o
   9    2    0       890.43         5.15       945.14 o
  10    2    0     10420.33        11.29      8790.89 o
  11    2    0     26630.98         1.49     24453.82 o
  12    2    0      1222.20         3.88      1074.77 o
  13    2    0      8291.92         1.06      8186.08 o
  14    2    0      6774.94         2.07      6348.06 o
   1    3    0     17490.06         0.90     16970.26 o
   2    3    0       422.71         3.20       667.76 o
   3    3    0     60452.06         9.61     58412.08 o
   4    3    0     34469.64         5.11     30225.89 o
   5    3    0     56225.89         5.71     53020.88 o
   6    3    0      7819.86         0.44      7236.01 o
   7    3    0      7621.29         2.28      7464.20 o
   8    3    0     27609.15        10.37     25117.30 o
   9    3    0      2559.35         1.54      2015.53 o
  10    3    0       416.57         8.47       394.11 o
  11    3    0      8650.86         0.69      8026.32 o
  12    3    0       541.49         9.24       616.07 o
  13    3    0       408.04        15.68       384.48 o
  14    3    0       521.67        11.56       267.97 o
   0    4    0    145931.64       116.86    149164.62 o
   1    4    0     26932.09         3.80     26716.87 o
   2    4    0     30691.54         1.93     29505.24 o
   3    4    0      2121.52         1.59      2416.06 o
   4    4    0     80360.91         9.18     76519.31 o
   5    4    0      7030.82         1.54      7026.23 o
   6    4    0     64551.56        15.92     63627.11 o
   7    4    0      4300.74         0.72      3199.26 o
   8    4    0     13261.83         1.80     12472.90 o
   9    4    0      5589.06         1.39      5541.31 o
  10    4    0      8368.59         2.99      7330.66 o
  11    4    0      7262.45         2.19      7319.27 o
  12    4    0       428.08        11.83       393.23 o
  13    4    0      5892.10         5.02      4835.52 o
  14    4    0      2068.43        11.09      1983.79 o
   1    5    0     14641.00         2.02     14124.53 o
   2    5    0      8987.04         3.50      9076.01 o
   3    5    0      1718.10         2.69      1211.20 o
   4    5    0     18534.10         2.34     20627.57 o
   5    5    0     19653.24         1.00     19453.31 o
   6    5    0     12714.82         2.62     11707.17 o
   7    5    0      7024.12         0.55      6889.32 o
   8    5    0       720.39         7.84       756.51 o
   9    5    0      2777.29         1.46      2495.20 o
  10    5    0      1274.49         3.46      1453.85 o
  11    5    0      4385.09         1.30      3772.37 o
  12    5    0      1233.41         4.45      1107.01 o
  13    5    0      1346.16         5.86      1276.91 o
  14    5    0      2702.96         9.86      2236.37 o
   0    6    0      1151.92         2.19      1195.81 o
   1    6    0     54625.04        10.05     50557.71 o
   2    6    0     68329.96        24.60     66581.25 o
   3    6    0     46777.04         2.10     44909.58 o
   4    6    0     91234.20        13.91     81405.37 o
   5    6    0     15918.87         4.58     14490.66 o
   6    6    0        79.21        66.26        13.89 o
   7    6    0      5029.65         0.83      4661.29 o
   8    6    0      7093.01         0.67      7498.74 o
   9    6    0      2083.01         2.82      1973.92 o
  10    6    0     11968.36         1.44     10601.78 o
  11    6    0     18133.32         0.86     15007.85 o
  12    6    0       885.66         6.76       516.91 o
  13    6    0      7544.66         1.37      7688.16 o
  14    6    0      4209.41         5.24      4366.26 o
   1    7    0     27466.43         0.86     24836.86 o
   2    7    0      8168.54         2.96      8477.62 o
   3    7    0     17271.22         0.96     16970.26 o
   4    7    0     26859.93         2.76     23431.09 o
   5    7    0     32580.25         4.88     29429.09 o
   6    7    0     26091.94         1.54     24857.84 o
   7    7    0     86547.76        17.98     84123.69 o
   8    7    0       146.41        36.84        34.81 o
   9    7    0     18953.03         8.58     15236.98 o
  10    7    0     18133.32         6.55     16619.57 o
  11    7    0      4600.91         2.07      3912.61 o
  12    7    0     13740.53         6.15     12300.10 o
  13    7    0      3272.98         2.96      3634.69 o
   0    8    0    527903.96        46.24    484169.63 o
   1    8    0     17755.56         1.64     19776.39 o
   2    8    0     60663.69        10.05     57397.96 o
   3    8    0      8708.62         1.90      8840.88 o
   4    8    0       260.18        13.03       192.80 o
   5    8    0      5452.35         1.46      4801.65 o
   6    8    0     53236.33        14.75     49980.82 o
   7    8    0      1456.95         3.42      1307.21 o
   8    8    0      1422.80         4.71      1223.58 o
   9    8    0     15158.53         9.55     14224.88 o
  10    8    0      8087.40         2.79      7067.19 o
  11    8    0      3774.87         2.02      3876.62 o
  12    8    0      2464.13         3.80      2145.01 o
  13    8    0       427.25        27.77       339.76 o
   1    9    0      5194.08         1.23      4061.06 o
   2    9    0      1091.64         4.28       911.35 o
   3    9    0      6166.96         2.56      6006.40 o
   4    9    0     25830.92         4.33     24704.20 o
   5    9    0      1081.09         4.37      1082.06 o
   6    9    0     15099.49         5.52     13898.73 o
   7    9    0     31113.43         9.30     30357.14 o
   8    9    0       303.11        18.84       263.63 o
   9    9    0        99.00        79.39       149.37 o
  10    9    0      6108.99         1.44      6242.47 o
  11    9    0      7136.87         1.39      7357.27 o
  12    9    0       200.22        38.81        49.13 o
   0   10    0     41575.21         0.28     36101.45 o
   1   10    0       144.96        48.02        95.69 o
   2   10    0     93043.30        16.32     91819.20 o
   3   10    0     46573.96         2.02     44984.82 o
   4   10    0     42353.64        20.98     41308.92 o
   5   10    0      5507.12         6.97      4878.81 o
   6   10    0      9395.42         2.79      8654.17 o
   7   10    0       763.97         9.86       740.73 o
   8   10    0      1186.80         7.45      1053.07 o
   9   10    0      3175.32         2.69      2965.32 o
  10   10    0      5127.99         1.85      4826.27 o
  11   10    0      6317.07         2.04      5707.66 o
  12   10    0     12040.67         2.99     11793.73 o
   1   11    0     21942.50        11.63     22650.00 o
   2   11    0       330.51        16.08       251.52 o
   3   11    0      9678.62         0.98      9481.95 o
   4   11    0     11944.30         4.41     11072.81 o
   5   11    0       216.38        34.34        23.17 o
   6   11    0       127.24        55.20        26.94 o
   7   11    0     31869.39         5.02     30434.49 o
   8   11    0      2801.58         3.57      2575.61 o
   9   11    0     13555.94         1.93     12354.28 o
  10   11    0      8392.39         2.22      7695.94 o
  11   11    0       117.29        91.78        36.67 o
   0   12    0    149745.78         2.62    143698.63 o
   1   12    0     69516.60        18.23     67488.63 o
   2   12    0     11900.63        14.52     11711.98 o
   3   12    0     14737.96         7.08     15291.79 o
   4   12    0      3688.13         3.57      3664.17 o
   5   12    0      5881.36         1.56      5680.88 o
   6   12    0     14517.84        23.14     12602.05 o
   7   12    0      2550.25         3.50      2446.69 o
   8   12    0       257.60        33.99       163.80 o
   9   12    0      8798.44         6.15      7548.76 o
  10   12    0      1494.60         8.94      1136.73 o
   1   13    0      2148.32         3.46      1868.93 o
   2   13    0       215.80        34.34       218.23 o
   3   13    0       362.52        44.22        35.34 o
   4   13    0     23210.52         6.00     22357.19 o
   5   13    0      6253.65         2.07      5741.22 o
   6   13    0      5872.16         1.88      5168.05 o
   7   13    0        90.06       104.65        48.20 o
   8   13    0       102.01       156.50        21.70 o
   9   13    0       241.18        54.61       138.73 o
  10   13    0      1395.77         8.58      1398.57 o
   0   14    0       209.67        33.41        67.36 o
   1   14    0      9049.72         1.49      8608.83 o
   2   14    0     52011.36        20.52     49654.07 o
   3   14    0     15055.29         0.92     14576.23 o
   4   14    0     99275.41        26.94     94882.34 o
   5   14    0      5986.12         2.79      5590.96 o
   6   14    0      2045.75         5.52      1867.01 o
   7   14    0      3702.72         7.78      3753.32 o
   8   14    0       283.25        48.86       241.77 o
   9   14    0      1347.62         9.67      1487.88 o
   1   15    0      2139.06         6.15      1956.23 o
   2   15    0     14402.40         4.12     14156.18 o
   3   15    0     14866.92         9.92     14426.65 o
   4   15    0      4323.06         4.45      3677.61 o
   5   15    0     19703.74         9.24     19280.45 o
   6   15    0      5967.56         2.50      5335.22 o
   7   15    0     14628.90         7.40     14415.99 o
   0   16    0     24136.73       134.10     23079.31 o
   1   16    0     19499.33        12.46     20108.42 o
   2   16    0      1201.32        10.89      1084.98 o
   3   16    0      3084.69         7.62      3084.87 o
   4   16    0       139.71        93.12        33.00 o
   5   16    0      3927.53         3.96      4186.41 o
   6   16    0     14436.02        13.69     12812.08 o
   1   17    0       816.24        17.81       593.16 o
   2   17    0      2699.84         6.25      3201.76 o
   3   17    0       211.12        68.23       271.61 o
 -15    0    1      6404.80         1.96      7000.22 o
 -14    0    1      7236.90         4.97      7254.89 o
 -13    0    1       223.50        23.52        72.17 o
 -12    0    1       -40.83       136.19        37.21 o
 -11    0    1     10524.71         1.28     10483.35 o
 -10    0    1      4808.04         1.08      4404.45 o
  -9    0    1      1095.61         4.80      1211.20 o
  -8    0    1     19393.35         0.48     21412.21 o
  -7    0    1     16340.51         2.13     16780.09 o
  -6    0    1       287.30        38.69        65.91 o
  -5    0    1      6266.31        63.20      5778.26 o
  -4    0    1     36768.06         1.06     45201.49 o
  -3    0    1      7756.32         0.25      9228.79 o
   3    0    1      2282.93         0.24      2433.54 o
   4    0    1     28143.42         0.07     31401.71 o
   5    0    1      9629.50         8.29     11635.29 o
   6    0    1      7928.12         0.48      7844.53 o
   7    0    1       218.74         9.06        19.09 o
   8    0    1       466.99         4.54        84.74 o
   9    0    1       196.84        11.56       252.93 o
  10    0    1      3481.00         1.37      3151.76 o
  11    0    1     13574.58         0.42     12953.06 o
  12    0    1      6282.15         0.69      6436.73 o
  13    0    1       419.43         9.24       433.81 o
  14    0    1     13307.93         0.72     13115.13 o
 -15    1    1       459.24        17.31       598.58 o
 -14    1    1       651.78        12.18       657.48 o
 -13    1    1       521.21        11.36       488.08 o
 -12    1    1      1425.06         4.20      1292.81 o
 -11    1    1      5305.67         3.53      5289.95 o
 -10    1    1      5085.12         1.00      4514.06 o
  -9    1    1     14927.95        10.76     14629.84 o
  -8    1    1     12818.77         2.69     13888.27 o
  -7    1    1      2406.88         1.51      2325.35 o
  -6    1    1     14170.52         5.52     15024.16 o
  -5    1    1      2625.54         0.86      2444.49 o
  -4    1    1     10233.35         0.27     12462.99 o
  -3    1    1       892.22         2.82      1558.87 o
   2    1    1       116.42         2.13       394.99 o
   3    1    1       929.03         7.02      2027.50 o
   4    1    1       924.77         4.28       588.85 o
   5    1    1      1959.83         2.04      1781.75 o
   6    1    1       458.39         5.34        78.33 o
   7    1    1     11894.08        21.44     12329.63 o
   8    1    1      7687.78         0.67      7950.98 o
   9    1    1     39636.83         0.92     40029.63 o
  10    1    1     12996.00         1.51     12108.96 o
  11    1    1      9974.02         9.24      9603.29 o
  12    1    1      3926.28         1.04      4080.88 o
  13    1    1       177.69        21.81        16.66 o
  14    1    1       759.00         6.55       798.56 o
 -14    2    1      1991.84         4.71      2178.01 o
 -13    2    1     15418.19         2.72     15029.60 o
 -12    2    1      2396.10         3.80      2265.83 o
 -11    2    1       116.64        40.32        41.66 o
 -10    2    1     11891.90         4.88     13176.17 o
  -9    2    1      4686.77         1.82      5232.03 o
  -8    2    1       209.09        15.13        33.26 o
  -7    2    1     29707.97         2.07     31661.67 o
  -6    2    1     18044.55         2.72     20979.49 o
  -5    2    1      2003.46         2.19      1613.64 o
  -4    2    1     52093.50         5.02     48396.81 o
  -3    2    1     12020.93         1.56     12802.04 o
  -2    2    1       102.62        16.24        46.98 o
   2    2    1      3505.82         0.21      4334.07 o
   3    2    1      8811.58         2.31      8250.43 o
   4    2    1     12977.77         9.06     10352.04 o
   5    2    1     21830.06        45.43     21810.02 o
   6    2    1      1657.30         2.53      1689.35 o
   7    2    1       897.00        24.40       191.57 o
   8    2    1      9900.25         5.29     10661.24 o
   9    2    1      3105.83         1.66      2869.48 o
  10    2    1      2069.34         1.66      1923.01 o
  11    2    1      2021.40         1.72      1890.08 o
  12    2    1      4667.62         2.56      4640.11 o
  13    2    1       595.85         7.45       478.32 o
  14    2    1       382.98        18.06       474.45 o
 -14    3    1      1468.42         5.11      1658.49 o
 -13    3    1       916.88         7.34      1060.28 o
 -12    3    1      6900.62         5.02      6309.24 o
 -11    3    1       539.63         9.30       351.30 o
 -10    3    1     13287.17         4.49     12691.85 o
  -9    3    1       249.01        14.75       236.97 o
  -8    3    1      9133.62         0.79      9067.56 o
  -7    3    1       -97.81        38.32        18.14 o
  -6    3    1      6786.46         2.31      6270.54 o
  -5    3    1      3222.83         1.30      3709.96 o
  -4    3    1     26383.50         1.93     28060.31 o
  -3    3    1       149.82        14.52       238.33 o
  -2    3    1     13213.50         1.56     14336.21 o
  -1    3    1      6983.94         1.08      5534.71 o
   0    3    1      5617.50         0.27      3786.01 o
   1    3    1      5380.22         0.29      5383.93 o
   2    3    1      5909.00         5.52      7848.46 o
   3    3    1        52.56        22.47        87.62 o
   4    3    1      4668.99         8.64      3796.93 o
   5    3    1      3102.49         1.17      3846.30 o
   6    3    1     11683.45         0.76     10979.64 o
   7    3    1      5001.32         0.79      5541.31 o
   8    3    1     11128.14         1.85     10244.00 o
   9    3    1      1097.60         3.72       980.93 o
  10    3    1      7630.02         6.05      7422.10 o
  11    3    1      2407.86         1.69      2495.20 o
  12    3    1      4826.08         2.16      5299.63 o
  13    3    1      3105.83        12.74      3038.23 o
  14    3    1      2573.53         4.08      2826.86 o
 -14    4    1      3029.40         2.82      3262.29 o
 -13    4    1       601.72        10.56       263.63 o
 -12    4    1       275.56        37.09       105.47 o
 -11    4    1     13672.62         7.62     11755.22 o
 -10    4    1       500.42         9.55       357.99 o
  -9    4    1      1440.96         2.99      1280.08 o
  -8    4    1     12848.22         9.24     12607.03 o
  -7    4    1     11453.28         2.43     10748.45 o
  -6    4    1       172.40        16.48        72.17 o
  -5    4    1      6799.65        19.80      6267.03 o
  -4    4    1       777.85         3.24       512.88 o
  -3    4    1       601.23         4.00       895.35 o
  -2    4    1     50364.34        10.69     59564.94 o
  -1    4    1      4511.81         2.62      5028.68 o
   0    4    1       451.99         4.37       347.98 o
   1    4    1     15346.25         4.08     16976.04 o
   2    4    1      5305.67        19.36      4322.40 o
   3    4    1      3908.75         0.52      4097.90 o
   4    4    1       725.76         3.13       627.13 o
   5    4    1     62600.04         6.60     63716.66 o
   6    4    1      3182.09         0.67      3257.23 o
   7    4    1     19160.10         1.99     19157.45 o
   8    4    1      6024.86         0.53      6123.87 o
   9    4    1       243.67        11.29       149.92 o
  10    4    1       695.38         5.90       720.34 o
  11    4    1       273.57        17.89         9.23 o
  12    4    1       183.60        23.14       145.07 o
  13    4    1      5220.06         1.77      4752.59 o
  14    4    1     13367.98         6.55     12035.85 o
 -14    5    1       200.22        51.41        82.71 o
 -13    5    1      9519.90         8.07      9932.11 o
 -12    5    1      6448.09         1.80      6309.24 o
 -11    5    1      2130.75         3.50      2051.54 o
 -10    5    1      4072.99         1.37      3854.56 o
  -9    5    1      4164.12         2.02      4218.04 o
  -8    5    1      1348.36         4.08      1385.33 o
  -7    5    1       143.28        23.14        70.30 o
  -6    5    1     14299.38         3.50     13757.88 o
  -5    5    1     12570.89         2.62     13018.78 o
  -4    5    1     15737.70         0.28     16317.84 o
  -3    5    1        62.09        48.16       139.77 o
  -2    5    1     16641.00         4.49     18961.47 o
  -1    5    1     13298.70         8.12     13120.22 o
   0    5    1     17400.25         3.06     17248.79 o
   1    5    1     15775.36         2.99     15418.22 o
   2    5    1      7631.77         3.61      9297.11 o
   3    5    1       346.70         5.52       139.25 o
   4    5    1      1067.33        35.16       634.93 o
   5    5    1     23997.11         0.61     24822.88 o
   6    5    1      5447.92         1.61      4499.17 o
   7    5    1      2047.56         1.25      2059.59 o
   8    5    1      8619.27         6.86      8534.90 o
   9    5    1      3409.39         1.21      3262.29 o
  10    5    1       696.96         5.15       786.07 o
  11    5    1     10124.38         3.96      9280.00 o
  12    5    1       211.70        27.98       292.47 o
  13    5    1      4438.22         9.06      4777.09 o
  14    5    1        83.91        93.32        43.11 o
 -14    6    1      2798.41         6.10      3211.81 o
 -13    6    1     17032.86         6.50     16266.88 o
 -12    6    1       995.40         7.18      1050.19 o
 -11    6    1       514.38        21.90       366.43 o
 -10    6    1     10391.76         4.33     10474.27 o
  -9    6    1      3716.12         2.66      3581.40 o
  -8    6    1       709.16        10.37       828.93 o
  -7    6    1     12438.94         0.49     12143.16 o
  -6    6    1     13902.77         4.67     13504.09 o
  -5    6    1      6199.99         0.77      6691.91 o
  -4    6    1     52528.06         1.96     53327.77 o
  -3    6    1      2949.58         2.10      2965.32 o
  -2    6    1      5280.93         2.43      6144.71 o
  -1    6    1       415.75         7.34       444.03 o
   0    6    1         6.25       394.42        38.30 o
   1    6    1       123.88        18.92       145.07 o
   2    6    1     13651.59         6.86     15856.46 o
   3    6    1      4214.61         2.13      3993.50 o
   4    6    1     10408.08         9.00      7998.52 o
   5    6    1       278.89        18.58       102.75 o
   6    6    1       521.67         9.36        89.29 o
   7    6    1      2970.25         1.10      2625.38 o
   8    6    1       781.76         3.96       739.52 o
   9    6    1      5814.06         2.66      5396.96 o
  10    6    1      1408.50         3.06      1171.39 o
  11    6    1      3252.42         1.85      3004.10 o
  12    6    1      1271.64         5.02      1308.81 o
  13    6    1       523.49        15.84       211.08 o
 -13    7    1       476.11        16.81       371.54 o
 -12    7    1      4648.51         2.28      4640.11 o
 -11    7    1       149.57        44.49       159.85 o
 -10    7    1      8291.92         1.02      8375.81 o
  -9    7    1      1501.56         4.08      1550.12 o
  -8    7    1     13091.94         1.46     13509.25 o
  -7    7    1       317.55        19.18        46.98 o
  -6    7    1      2462.14         1.74      2883.75 o
  -5    7    1      3297.06         1.21      3364.43 o
  -4    7    1      2551.26         3.61      2698.62 o
  -3    7    1      3689.35         1.32      3959.93 o
  -2    7    1       107.33        27.35        77.94 o
  -1    7    1        11.16       256.96        69.19 o
   0    7    1       547.09         6.05       890.05 o
   1    7    1      1980.25         1.77      2422.61 o
   2    7    1       222.90        15.29       172.43 o
   3    7    1      3628.86        25.00      3539.04 o
   4    7    1       282.24         9.80       208.51 o
   5    7    1      2908.44         1.66      2960.49 o
   6    7    1       463.11         8.24       434.73 o
   7    7    1     14991.55         1.04     13617.74 o
   8    7    1      3731.99         3.28      3062.74 o
   9    7    1      3598.80         1.88      3249.64 o
  10    7    1      8558.10         3.03      8571.83 o
  11    7    1      3337.37         2.31      3624.00 o
  12    7    1      2959.36         3.17      3455.10 o
  13    7    1      6123.06         7.78      6450.98 o
 -13    8    1       225.00        37.33       114.78 o
 -12    8    1       548.96        20.16       569.63 o
 -11    8    1     10957.90        36.97     11813.01 o
 -10    8    1      1038.13         8.53       871.61 o
  -9    8    1       162.82        45.29       105.47 o
  -8    8    1     10440.75         0.76     10333.99 o
  -7    8    1      5728.98         1.72      5876.46 o
  -6    8    1       531.76        10.89       621.59 o
  -5    8    1      2032.21         2.40      1890.08 o
  -4    8    1      2205.24         1.85      2446.69 o
  -3    8    1      1515.54         2.46      1474.22 o
  -2    8    1      3214.89         1.17      3520.60 o
  -1    8    1      2591.83         1.32      2442.30 o
   0    8    1        64.64        48.44        23.17 o
   1    8    1       895.80         3.53       720.34 o
   2    8    1       491.51         6.10       273.81 o
   3    8    1        69.72        43.96        11.37 o
   4    8    1       656.90         4.93       688.55 o
   5    8    1     14546.77         2.07     13956.32 o
   6    8    1       906.01         4.33       927.49 o
   7    8    1      4015.76         1.21      4092.22 o
   8    8    1       362.14        17.64        93.96 o
   9    8    1       516.65        15.44       452.49 o
  10    8    1       743.65         9.18       627.13 o
  11    8    1      7089.64        12.46      6710.07 o
  12    8    1      6577.21         9.18      6572.69 o
  13    8    1        61.31       100.80        35.87 o
 -12    9    1       854.39        12.82       773.68 o
 -11    9    1      8405.22         1.35      8720.33 o
 -10    9    1      1877.49         5.86      1689.35 o
  -9    9    1      7152.08         1.66      7179.52 o
  -8    9    1      6712.52         9.24      6235.46 o
  -7    9    1      2262.90         2.89      2413.88 o
  -6    9    1     14857.17         1.14     14485.32 o
  -5    9    1      1878.36         3.50      1676.61 o
  -4    9    1      8215.61         2.16      8703.76 o
  -3    9    1      5163.86         1.30      5600.91 o
  -2    9    1      4895.80         0.92      5781.63 o
  -1    9    1       613.55         5.95       789.81 o
   0    9    1       271.92        13.40       281.94 o
   1    9    1       680.17         5.57       712.03 o
   2    9    1      2845.16         1.46      2645.88 o
   3    9    1       913.85         4.33       939.69 o
   4    9    1      5352.39         1.30      5009.82 o
   5    9    1       513.93         8.18       379.28 o
   6    9    1       412.09        27.25        89.29 o
   7    9    1      1954.52         3.28      1844.08 o
   8    9    1      3900.00         1.61      3452.49 o
   9    9    1     29894.41         0.94     29178.49 o
  10    9    1      6066.85         1.28      5992.66 o
  11    9    1      9212.16         1.02      8845.05 o
  12    9    1       607.62        11.49       729.90 o
 -12   10    1       187.14        52.71       282.69 o
 -11   10    1       277.22        35.28       451.54 o
 -10   10    1      3490.45         2.86      3718.07 o
  -9   10    1      2314.57         3.69      2122.47 o
  -8   10    1       186.87        40.20         3.90 o
  -7   10    1      7619.54         1.46      7399.19 o
  -6   10    1      6334.57         1.39      6443.85 o
  -5   10    1      1087.68         6.05       912.69 o
  -4   10    1      7421.82         6.00      7602.82 o
  -3   10    1      3974.04         1.46      4293.28 o
  -2   10    1       172.66        26.11       111.48 o
  -1   10    1      1159.40         3.88      1105.53 o
   0   10    1        48.02       107.33        21.49 o
   1   10    1      4617.20         3.24      4525.99 o
   2   10    1      1818.17         4.54      1930.80 o
   3   10    1      7715.87         0.94      7939.12 o
   4   10    1       496.40        12.25       146.67 o
   5   10    1     11772.25         0.85     11635.29 o
   6   10    1      2828.11         2.19      2504.07 o
   7   10    1      1611.22         3.84      1678.43 o
   8   10    1      5998.50         1.30      5690.91 o
   9   10    1      5526.44         1.77      5031.82 o
  10   10    1      2092.15         3.46      1845.98 o
  11   10    1      1974.91         4.16      2029.50 o
  12   10    1      1148.53         8.88      1408.54 o
 -11   11    1       358.34        36.36       235.60 o
 -10   11    1     11109.16         2.96     11496.93 o
  -9   11    1      3250.14         3.17      3274.97 o
  -8   11    1     10410.12         2.76     10132.05 o
  -7   11    1       467.42        21.53       451.54 o
  -6   11    1      2417.69         5.06      2457.67 o
  -5   11    1       533.61        12.25       338.94 o
  -4   11    1      6865.78         1.12      6852.54 o
  -3   11    1       165.38        34.81       205.32 o
  -2   11    1       688.54         8.12       620.48 o
  -1   11    1       438.48        14.75       501.89 o
   0   11    1       775.07         8.01       858.57 o
   1   11    1      1130.30         4.88      1355.77 o
   2   11    1       -19.89       257.60         0.05 o
   3   11    1        19.62       264.39        90.55 o
   4   11    1       377.14        34.69       148.29 o
   5   11    1       293.09        37.95       357.99 o
   6   11    1      5889.03         1.64      5657.49 o
   7   11    1      3380.26         4.08      3089.80 o
   8   11    1      9506.25         2.10      9503.56 o
   9   11    1      3036.01         2.79      2919.60 o
  10   11    1      7811.02         1.49      7112.02 o
  11   11    1      1032.34         9.00       869.00 o
 -11   12    1      6869.09         3.92      7510.27 o
 -10   12    1        36.60       305.20        23.81 o
  -9   12    1      1173.06         9.12      1104.06 o
  -8   12    1     12696.78         1.04     12157.83 o
  -7   12    1      1341.76         6.81      1254.81 o
  -6   12    1       962.86        11.09       830.21 o
  -5   12    1       -53.88       150.06         9.51 o
  -4   12    1        81.54        89.49        99.19 o
  -3   12    1       162.56        44.09       245.93 o
  -2   12    1      4647.15         9.61      4978.47 o
  -1   12    1        15.60       530.84       145.60 o
   0   12    1        53.58       113.64        78.33 o
   1   12    1       176.09        37.70         8.06 o
   2   12    1       166.93        36.72       140.82 o
   3   12    1       612.56        10.43       375.83 o
   4   12    1      2296.33         3.10      2120.43 o
   5   12    1      6024.86         1.69      5944.67 o
   6   12    1      2565.42         4.20      2519.63 o
   7   12    1       819.10         9.61       774.92 o
   8   12    1       204.20        41.99        17.76 o
   9   12    1      1862.79         9.99      1785.49 o
  10   12    1       367.49        35.88       366.43 o
 -10   13    1        59.91       276.22       113.36 o
  -9   13    1       423.54        30.69       386.22 o
  -8   13    1       636.05        17.39       584.55 o
  -7   13    1      1071.25         9.80      1225.13 o
  -6   13    1     10999.81         3.50     10794.49 o
  -5   13    1      1835.27         5.15      1985.77 o
  -4   13    1      5238.86         1.93      5396.96 o
  -3   13    1      1796.91         5.86      1674.79 o
  -2   13    1      2945.23         3.65      2864.73 o
  -1   13    1      2976.79         2.72      3491.70 o
   0   13    1      4689.51         2.10      4860.24 o
   1   13    1      2768.86         2.79      2893.29 o
   2   13    1      2348.37         4.24      2075.72 o
   3   13    1       370.18        20.52       294.75 o
   4   13    1      2165.97         4.00      1991.70 o
   5   13    1      2531.10         4.33      2557.63 o
   6   13    1       738.21        13.18       640.53 o
   7   13    1      1966.04         7.13      2055.56 o
   8   13    1      1153.28         8.35       923.44 o
   9   13    1      7086.27         1.82      7138.23 o
  10   13    1      1328.60         8.35      1539.66 o
  -9   14    1       254.72        49.98       154.84 o
  -8   14    1      1847.28         7.56      2116.34 o
  -7   14    1      1323.50         9.18      1253.24 o
  -6   14    1      1074.53        10.96      1315.24 o
  -5   14    1      4055.14         2.99      3794.20 o
  -4   14    1     10241.44         1.32     10679.57 o
  -3   14    1      2589.79         3.92      2671.04 o
  -2   14    1       430.56        26.21       708.49 o
  -1   14    1        77.09       114.92        21.70 o
   0   14    1        26.94       296.18         7.69 o
   1   14    1        80.46        99.00        53.58 o
   2   14    1      1510.88         5.81      1544.88 o
   3   14    1      3058.09         3.31      2989.53 o
   4   14    1      1085.04        11.83       839.18 o
   5   14    1       982.82        12.67       818.74 o
   6   14    1       173.71        58.06        35.87 o
   7   14    1      4096.00         3.69      3996.30 o
   8   14    1       359.10        36.84        88.03 o
  -7   15    1       407.64        31.92       306.28 o
  -6   15    1       773.40        17.39       639.41 o
  -5   15    1      1962.49         6.55      2005.59 o
  -4   15    1       920.52        15.84      1099.64 o
  -3   15    1      3628.86         3.35      4120.65 o
  -2   15    1       177.16        59.14        32.75 o
  -1   15    1        -9.67      1046.52         0.75 o
   0   15    1       361.38        33.29       273.81 o
   1   15    1       436.81        21.90       402.07 o
   2   15    1       -21.07       970.32        14.39 o
   3   15    1       908.42        11.97       941.05 o
   4   15    1       450.71        24.21       330.82 o
   5   15    1      6298.01         2.76      6812.21 o
   6   15    1      1268.07        15.21      1243.83 o
   7   15    1      5153.80         3.35      5079.14 o
  -6   16    1      2237.29         7.84      2473.09 o
  -5   16    1       535.92        33.52       368.13 o
  -4   16    1      1601.60         8.88      1396.91 o
  -3   16    1       -23.52       691.16         5.53 o
  -2   16    1      3042.63         4.62      3194.24 o
  -1   16    1        48.16       312.94        10.34 o
   0   16    1       242.42        48.02       105.93 o
   1   16    1       284.60        41.47       261.47 o
   2   16    1       961.62        12.89       865.08 o
   3   16    1       760.66        20.16       660.90 o
   4   16    1       674.44        19.18       704.95 o
   5   16    1      4614.48         9.18      5164.86 o
   6   16    1       677.56        17.64       531.13 o
  -2   17    1      2450.25         7.08      2838.67 o
  -1   17    1      1456.19        10.37      1590.55 o
   0   17    1      2393.17         6.45      2733.30 o
   1   17    1      3335.06        11.90      2855.24 o
   2   17    1       795.24        17.22       789.81 o
   3   17    1       -87.80       186.05         1.66 o
 -15    0    2     16230.76         1.04     17383.06 o
 -14    0    2      1225.70         6.55      1420.22 o
 -13    0    2       253.13        29.92        81.50 o
 -12    0    2     11778.76        18.58     11007.55 o
 -11    0    2      5298.38         1.23      5238.45 o
 -10    0    2      2432.46         2.02      2817.44 o
  -9    0    2     18550.44        15.92     18145.76 o
  -8    0    2      6809.55         0.69      8262.52 o
  -7    0    2      5580.09         0.66      6172.56 o
  -6    0    2     24945.04         0.79     26197.34 o
  -5    0    2         4.71      2157.60        19.09 o
  -4    0    2     40132.11         0.14     40082.90 o
  -3    0    2    112842.25        29.92    128532.35 o
  -2    0    2    190165.77        57.15    219564.41 o
   2    0    2     35895.09         0.01     39305.13 o
   4    0    2     44884.66         0.03     45664.82 o
   5    0    2     24420.31        22.28     22864.15 o
   6    0    2     48624.66        12.82     49377.67 o
   7    0    2      5301.30         0.25      5514.92 o
   8    0    2       204.78         6.10        46.98 o
   9    0    2     17413.44         7.02     17383.06 o
  10    0    2      2725.88         1.32      2586.88 o
  11    0    2       866.12        11.16       701.42 o
  12    0    2     24689.84        23.62     22710.13 o
  13    0    2       292.07        10.05       256.47 o
  14    0    2      2683.24         6.35      2442.30 o
 -15    1    2       407.23        22.18       524.00 o
 -14    1    2       178.22        43.16         2.02 o
 -13    1    2       852.06         8.82       602.93 o
 -12    1    2      2373.64         2.86      2372.65 o
 -11    1    2       116.64        48.30         0.60 o
 -10    1    2      2465.12         2.13      2497.42 o
  -9    1    2      1116.90         3.53       760.17 o
  -8    1    2      1420.54         2.56      1687.53 o
  -7    1    2      6201.56         1.19      6655.67 o
  -6    1    2     13900.41         2.50     14996.99 o
  -5    1    2     11172.49         0.32     11890.28 o
  -4    1    2     19493.74         4.12     19053.21 o
  -3    1    2     18033.80        12.18     18109.92 o
  -2    1    2       162.82        10.24        22.74 o
   1    1    2      9771.32         0.88     10547.04 o
   2    1    2       577.92         0.29       747.99 o
   3    1    2      8366.76         9.73      7711.51 o
   4    1    2     13806.25         3.28     15744.93 o
   5    1    2      1626.51         0.42      1724.17 o
   6    1    2      5172.49         0.48      5377.42 o
   7    1    2      1049.11         1.39       941.05 o
   8    1    2      5890.56        14.21      5660.83 o
   9    1    2       377.52         5.86       243.84 o
  10    1    2      9331.56         1.21      9551.19 o
  11    1    2       170.30        21.81        89.71 o
  12    1    2      5664.07         3.03      4579.87 o
  13    1    2      2360.99         1.21      2392.14 o
  14    1    2      1282.36        10.43      1007.51 o
 -14    2    2       110.04        71.91        97.87 o
 -13    2    2      1902.70         3.96      1764.93 o
 -12    2    2     10631.67         1.12     10388.18 o
 -11    2    2       331.60        16.40       188.52 o
 -10    2    2      2199.61         2.37      2459.87 o
  -9    2    2     10991.43         0.53     11644.86 o
  -8    2    2      6663.46         2.72      6720.98 o
  -7    2    2      9514.05         1.04      9198.98 o
  -6    2    2     57792.16         6.40     56814.89 o
  -5    2    2     88696.75        30.03     94077.82 o
  -4    2    2      1060.80         2.46      1096.70 o
  -3    2    2     35876.15         1.39     35849.02 o
  -2    2    2     95548.99        25.40     91362.72 o
  -1    2    2    181612.35        49.00    176065.00 o
   0    2    2    127977.91        19.80    128325.68 o
   1    2    2    521110.73       190.16    518240.96 o
   2    2    2     14457.66         6.35     14980.69 o
   3    2    2     12708.05         5.15     13293.55 o
   4    2    2     86588.95         6.86     87554.84 o
   5    2    2      2163.18         1.21      2675.63 o
   6    2    2      9876.38         0.96     10588.08 o
   7    2    2     37500.32         8.70     36380.14 o
   8    2    2       105.88        20.70        51.33 o
   9    2    2     14667.63        10.50     15111.29 o
  10    2    2      1316.96         1.51      1292.81 o
  11    2    2      3509.38         1.88      2819.79 o
  12    2    2     15343.78         0.64     15269.85 o
  13    2    2      1198.54         2.66       982.32 o
  14    2    2      2804.76         7.51      2982.25 o
 -14    3    2      1691.68         5.24      1425.24 o
 -13    3    2       141.37        53.73        71.42 o
 -12    3    2      5580.09         3.35      5472.18 o
 -11    3    2       354.57        20.07       409.22 o
 -10    3    2       490.18        13.99       247.32 o
  -9    3    2     11653.20         1.08     10956.41 o
  -8    3    2     17038.08         5.02     17353.82 o
  -7    3    2     12620.28         2.02     12701.85 o
  -6    3    2     11713.73         0.61     11425.69 o
  -5    3    2     24423.44         4.33     27446.91 o
  -4    3    2       299.98         8.88       422.79 o
  -3    3    2     11289.06         5.62     12651.90 o
  -2    3    2     44011.84        29.48     45428.13 o
  -1    3    2      7368.51         2.53      8824.20 o
   0    3    2      2892.29         0.64      2426.98 o
   1    3    2     16088.39         0.28     15335.71 o
   2    3    2      2288.67         2.53      2255.29 o
   3    3    2      3339.68         0.27      3796.93 o
   4    3    2      8609.98         5.02      6677.41 o
   5    3    2     14061.22         3.35     13914.42 o
   6    3    2     37252.86         3.06     36304.03 o
   7    3    2     19776.80        12.11     20653.06 o
   8    3    2     25808.42         6.20     25011.95 o
   9    3    2       540.10         4.37       267.24 o
  10    3    2       248.06         9.06       347.98 o
  11    3    2      4658.06         0.66      4342.84 o
  12    3    2       251.86        11.16        59.58 o
  13    3    2      1746.40         2.22      1438.67 o
  14    3    2      1822.44         2.46      1776.13 o
 -14    4    2       220.52        38.69       157.62 o
 -13    4    2      1786.75         9.49      1494.73 o
 -12    4    2      6637.36         4.00      6312.77 o
 -11    4    2       294.81        27.14       147.75 o
 -10    4    2      2422.61         3.06      2754.22 o
  -9    4    2     16037.69         1.66     15401.70 o
  -8    4    2      9970.02         0.67     10410.80 o
  -7    4    2       213.74        17.56       111.48 o
  -6    4    2      2702.96         1.72      3272.44 o
  -5    4    2      1263.80         4.12      1041.58 o
  -4    4    2     45607.87         4.88     47136.40 o
  -3    4    2    194825.13        88.74    200002.64 o
  -2    4    2    428239.36        17.06    414946.06 o
  -1    4    2     29463.72         1.28     28740.63 o
   0    4    2      4450.22         0.94      2895.68 o
   1    4    2    129153.98         4.75    133169.85 o
   2    4    2     13504.76         5.52     13940.60 o
   3    4    2     12467.96         2.76     15269.85 o
   4    4    2     33617.22         1.96     35840.62 o
   5    4    2     20437.56         1.69     21522.71 o
   6    4    2        81.90        15.68        32.24 o
   7    4    2       889.83         1.74      1082.06 o
   8    4    2      4604.98         1.35      4454.64 o
   9    4    2     38773.55         3.69     38083.46 o
  10    4    2       412.50         5.71       519.94 o
  11    4    2     10840.97         0.92     10854.50 o
  12    4    2      9795.06         2.13      9280.00 o
  13    4    2      2193.05         3.06      2230.08 o
  14    4    2      1381.61         5.62      1378.73 o
 -14    5    2       225.60        48.16        79.51 o
 -13    5    2       661.00        12.11       918.06 o
 -12    5    2       286.29        28.52        52.29 o
 -11    5    2      1306.82         6.66      1240.71 o
 -10    5    2      3985.40         2.22      3510.07 o
  -9    5    2     16309.84         0.50     16889.45 o
  -8    5    2      7837.56         0.92      7793.54 o
  -7    5    2      3279.85         1.77      2833.94 o
  -6    5    2     32364.01        16.32     31883.08 o
  -5    5    2      7812.79         0.86      8294.81 o
  -4    5    2    123833.61        14.82    120072.01 o
  -3    5    2      4050.05         0.83      4934.74 o
  -2    5    2     36320.74         9.00     41038.87 o
  -1    5    2      2007.94         1.17      2039.50 o
   0    5    2       434.31         5.71       504.88 o
   1    5    2      4000.56         0.62      3887.68 o
   2    5    2     33185.91         4.62     33373.46 o
   3    5    2      3426.93         1.74      3280.05 o
   4    5    2     75191.12         2.16     75992.55 o
   5    5    2       452.41        14.90       472.52 o
   6    5    2     33353.72         4.97     32439.98 o
   7    5    2      4862.27         3.50      4097.90 o
   8    5    2     27347.24         0.77     28067.74 o
   9    5    2     11692.10         1.30     12917.75 o
  10    5    2     14061.22         3.72     13851.70 o
  11    5    2      2092.15         1.99      2031.50 o
  12    5    2      5364.10         2.56      4722.06 o
  13    5    2       839.84         6.20       802.32 o
  14    5    2       835.21         6.71       903.33 o
 -14    6    2       357.59        35.05       503.88 o
 -13    6    2       398.40        23.62       404.75 o
 -12    6    2       288.66        27.56       139.25 o
 -11    6    2      1325.69         5.34      1445.41 o
 -10    6    2       514.38        11.83       307.06 o
  -9    6    2      6510.88         1.49      6558.31 o
  -8    6    2     10911.89         6.05     10401.75 o
  -7    6    2      1422.04         3.28      1418.55 o
  -6    6    2     23910.44         4.45     23956.89 o
  -5    6    2    157513.73        10.43    158860.65 o
  -4    6    2     72468.64        39.94     67650.08 o
  -3    6    2     73403.06        24.60     71915.27 o
  -2    6    2      4700.47         0.74      4894.31 o
  -1    6    2       606.64         5.66      1124.79 o
   0    6    2      6369.64         0.48      4860.24 o
   1    6    2     31229.96         1.80     36456.34 o
   2    6    2       786.24         4.58       878.18 o
   3    6    2     30793.23         6.86     28380.76 o
   4    6    2       854.98         2.53       589.92 o
   5    6    2     24787.35         4.45     23329.35 o
   6    6    2      6459.34         0.69      6479.51 o
   7    6    2     18898.00         0.66     18403.63 o
   8    6    2      3048.14         1.69      2614.03 o
   9    6    2      4729.31         0.96      4631.05 o
  10    6    2      8768.45         0.69      8650.04 o
  11    6    2      1660.56         2.82      1698.48 o
  12    6    2      3633.68         1.44      3788.74 o
  13    6    2      2094.89         2.34      1693.00 o
 -13    7    2      1292.40         9.00       973.99 o
 -12    7    2      1092.96         8.07       961.57 o
 -11    7    2      1222.90         6.55      1253.24 o
 -10    7    2       927.81         7.90      1064.62 o
  -9    7    2      8634.13         2.25      8699.62 o
  -8    7    2      1974.02         3.13      2116.34 o
  -7    7    2       524.87        12.89       389.72 o
  -6    7    2      7851.73         0.72      7468.04 o
  -5    7    2     21989.92         4.08     25690.02 o
  -4    7    2     21286.81        14.59     24495.46 o
  -3    7    2     37303.06        16.08     36320.94 o
  -2    7    2      1064.72         3.03      1013.15 o
  -1    7    2      3125.93         1.04      2652.73 o
   0    7    2      1538.21         1.82      1558.87 o
   1    7    2       870.25         3.03       750.42 o
   2    7    2      2141.84         1.32      2120.43 o
   3    7    2      6609.69         2.50      6989.09 o
   4    7    2      7628.28         1.37      7801.37 o
   5    7    2     12622.52         1.90     13545.36 o
   6    7    2     11387.02         2.46     10383.66 o
   7    7    2       258.89        10.82       126.97 o
   8    7    2      2883.69         1.46      3262.29 o
   9    7    2      1145.15         3.20       980.93 o
  10    7    2      4312.55         1.44      4109.27 o
  11    7    2       534.07        10.96       404.75 o
  12    7    2      6398.40         8.64      6256.50 o
  13    7    2      1287.37         6.10      1160.78 o
 -13    8    2      1818.17         5.71      1851.71 o
 -12    8    2      3276.42         3.10      3237.00 o
 -11    8    2      3534.30         5.24      3089.80 o
 -10    8    2       186.05        40.07        80.70 o
  -9    8    2     13562.93         1.02     13013.72 o
  -8    8    2      1546.85         4.33      1377.08 o
  -7    8    2     11861.39         4.75     11068.14 o
  -6    8    2      9319.97         1.25     10551.59 o
  -5    8    2      7586.41         5.62      6823.20 o
  -4    8    2       556.02         7.40       447.78 o
  -3    8    2     56216.41        13.54     60488.80 o
  -2    8    2     69242.66        17.98     69731.23 o
  -1    8    2    132335.89        21.72    129440.51 o
   0    8    2      9926.14         0.45     10347.53 o
   1    8    2     18689.62         5.57     18748.26 o
   2    8    2       192.93        16.00       379.28 o
   3    8    2     18252.01         2.37     19502.84 o
   4    8    2      4628.08         0.77      4525.99 o
   5    8    2      3312.00         1.35      3610.66 o
   6    8    2     16098.53         4.67     17830.42 o
   7    8    2       711.82         5.34       532.15 o
   8    8    2       695.90         8.88       559.09 o
   9    8    2      9950.06         0.62      9725.40 o
  10    8    2      6411.20         1.61      6579.89 o
  11    8    2       843.32         7.67       747.99 o
  12    8    2      7005.69         2.40      6612.31 o
  13    8    2       765.08        14.90       727.50 o
 -12    9    2       284.26        33.06        38.57 o
 -11    9    2      7452.87         1.56      7927.26 o
 -10    9    2       113.21        78.32       286.43 o
  -9    9    2       360.62        20.98        94.82 o
  -8    9    2     45245.54         7.40     44815.62 o
  -7    9    2     23925.90        31.70     25385.18 o
  -6    9    2     27625.76         0.96     26326.75 o
  -5    9    2      8006.67         1.49      8522.61 o
  -4    9    2       295.50        15.52       202.79 o
  -3    9    2      4791.41         1.10      5155.30 o
  -2    9    2      3824.19         3.69      3971.10 o
  -1    9    2     20428.98        20.88     21018.06 o
   0    9    2      1550.78         2.56      1347.61 o
   1    9    2      6531.87         0.72      6291.64 o
   2    9    2     15515.19         4.12     14182.58 o
   3    9    2       801.46         5.90       797.31 o
   4    9    2      1036.20         3.72      1127.77 o
   5    9    2     28402.36         1.90     29284.67 o
   6    9    2     14227.72         5.02     13550.53 o
   7    9    2      1072.56         4.37      1313.63 o
   8    9    2     63161.74        21.90     60849.38 o
   9    9    2       341.88        19.45        16.66 o
  10    9    2      3133.76         1.96      2867.10 o
  11    9    2     15237.43         2.89     14410.67 o
  12    9    2        61.62       121.00         0.18 o
 -12   10    2      5513.06         6.86      6426.06 o
 -11   10    2      1592.01         8.18      1608.29 o
 -10   10    2       398.40        24.80       295.51 o
  -9   10    2      8747.86         2.66      8845.05 o
  -8   10    2       107.95        99.00        33.00 o
  -7   10    2       929.03         8.41       910.01 o
  -6   10    2     27043.80         6.71     26442.04 o
  -5   10    2     37364.89        23.14     37171.32 o
  -4   10    2       494.17        11.29       507.87 o
  -3   10    2      1816.46         3.76      1946.43 o
  -2   10    2      5411.07         2.02      5604.23 o
  -1   10    2     56739.24         1.46     60129.28 o
   0   10    2     67568.80        20.34     72618.88 o
   1   10    2    158969.66        15.60    162684.94 o
   2   10    2     10261.69         1.69     10702.51 o
   3   10    2       426.42        10.24       175.94 o
   4   10    2     31092.27         1.17     31922.70 o
   5   10    2      2978.98         2.13      3413.50 o
   6   10    2      5453.82         1.44      5148.93 o
   7   10    2      9535.52         0.77      9468.99 o
   8   10    2       665.12        10.96       695.56 o
   9   10    2      5172.49         1.39      5442.68 o
  10   10    2      5885.96         3.42      5913.93 o
  11   10    2       147.87        41.47        52.29 o
  12   10    2      4819.14         3.03      4850.96 o
 -11   11    2      4577.88         3.10      4664.32 o
 -10   11    2       435.97        25.40       545.54 o
  -9   11    2      7255.63         2.28      7622.17 o
  -8   11    2      2423.59         4.16      2515.18 o
  -7   11    2      2806.88         3.13      2812.73 o
  -6   11    2      2514.02         3.88      2387.80 o
  -5   11    2     40799.96         4.41     39896.61 o
  -4   11    2      5820.16         5.90      6415.40 o
  -3   11    2     23025.03         4.45     23187.27 o
  -2   11    2       323.64        17.31       272.34 o
  -1   11    2      3438.65         1.74      2958.08 o
   0   11    2      2337.72         2.92      2495.20 o
   1   11    2        31.81       153.51         9.23 o
   2   11    2      1136.36         4.84      1211.20 o
   3   11    2      3798.26         3.42      3618.66 o
   4   11    2        81.72        68.39        15.94 o
   5   11    2     27168.93         3.13     27483.67 o
   6   11    2       118.16        49.14        65.55 o
   7   11    2       539.63        14.75       373.25 o
   8   11    2       720.92         8.82       712.03 o
   9   11    2        17.14       404.41         8.06 o
  10   11    2      1836.98         4.62      2073.70 o
  11   11    2      3717.34         2.79      4069.55 o
 -11   12    2      8295.57        13.25      8078.07 o
 -10   12    2       854.98        13.91       366.43 o
  -9   12    2      4866.46         2.72      4643.13 o
  -8   12    2      1834.41         7.78      1645.87 o
  -7   12    2        87.80       104.86       120.55 o
  -6   12    2      2169.70         4.20      2147.07 o
  -5   12    2       248.69        33.29       190.96 o
  -4   12    2      7582.93         5.20      7727.10 o
  -3   12    2    133283.41        10.69    132426.20 o
  -2   12    2     25750.62        12.60     25477.15 o
  -1   12    2     15309.11         2.40     16551.01 o
   0   12    2      7255.63        15.60      8286.73 o
   1   12    2       362.52        16.32       149.37 o
   2   12    2      3609.61         2.46      3602.67 o
   3   12    2     78803.72         6.20     79881.04 o
   4   12    2     12203.62         1.66     11827.48 o
   5   12    2      9026.90         1.46      9245.85 o
   6   12    2      3723.44         2.13      4123.50 o
   7   12    2      2157.60         3.72      2059.59 o
   8   12    2       599.76        12.74       491.02 o
   9   12    2      6163.82         2.19      5866.26 o
  10   12    2      2333.86         3.96      2429.16 o
 -10   13    2       279.22        47.06       108.68 o
  -9   13    2      3396.56         4.16      3395.38 o
  -8   13    2      5941.33        16.65      6468.81 o
  -7   13    2        91.58       160.02       110.08 o
  -6   13    2     23833.18        10.11     23867.71 o
  -5   13    2      1207.56         8.24      1189.68 o
  -4   13    2      6588.57         1.61      6662.91 o
  -3   13    2       107.95        77.79        14.56 o
  -2   13    2     11487.55         1.44     11171.06 o
  -1   13    2      1821.58         7.18      1768.66 o
   0   13    2      1018.89         7.56       859.87 o
   1   13    2      1025.28         7.29       878.18 o
   2   13    2     15535.13         0.62     15335.71 o
   3   13    2       347.08        20.61       236.97 o
   4   13    2      9333.49         1.85      9633.74 o
   5   13    2      1741.39         4.80      1823.18 o
   6   13    2     12452.33         1.56     11199.21 o
   7   13    2      1039.42         9.36       726.31 o
   8   13    2     16700.39        11.56     17611.91 o
   9   13    2       652.29        14.29       650.68 o
  -9   14    2       452.84        30.14       682.75 o
  -8   14    2      1946.57         7.40      1874.68 o
  -7   14    2      1252.45        10.05      1281.67 o
  -6   14    2      5553.23         3.96      5338.46 o
  -5   14    2     28160.20        11.56     28023.17 o
  -4   14    2      9235.21         5.52      9305.66 o
  -3   14    2       951.72        10.11       591.00 o
  -2   14    2      2495.00         3.88      2409.52 o
  -1   14    2      8926.47         1.59      9464.68 o
   0   14    2     11539.06         1.08     11875.78 o
   1   14    2     14996.45         6.92     15683.76 o
   2   14    2      2986.62         2.89      3544.32 o
   3   14    2      1075.84         8.07      1162.29 o
   4   14    2      1195.08         7.78       787.32 o
   5   14    2      4888.81         2.82      5028.68 o
   6   14    2      3211.49         3.35      2805.67 o
   7   14    2      9850.56         1.44      9923.27 o
   8   14    2       945.56        12.60       872.93 o
  -7   15    2       568.35        24.40       278.97 o
  -6   15    2      1011.24        16.97      1109.96 o
  -5   15    2      2652.25         5.38      2492.98 o
  -4   15    2     19340.46        25.81     21289.05 o
  -3   15    2      8226.49         3.88      8416.46 o
  -2   15    2       496.40        25.91       455.32 o
  -1   15    2       745.84        14.44       433.81 o
   0   15    2      1057.55         9.86      1172.91 o
   1   15    2       152.28        63.20       189.13 o
   2   15    2      5249.00         2.19      5781.63 o
   3   15    2      2778.34         3.92      2958.08 o
   4   15    2      6460.94         1.93      6605.10 o
   5   15    2      5160.99         2.46      5514.92 o
   6   15    2     12425.56         1.25     12998.55 o
   7   15    2      3892.51         3.46      3979.49 o
  -6   16    2      2638.88        25.20      2905.23 o
  -5   16    2       524.87        30.03       263.63 o
  -4   16    2      2059.34         7.24      2120.43 o
  -3   16    2     31286.53         9.30     32913.11 o
  -2   16    2     14094.44         5.86     15171.34 o
  -1   16    2     29649.40         3.20     31535.50 o
   0   16    2      1283.07        10.30      1647.67 o
   1   16    2      2401.98         5.38      2396.48 o
   2   16    2      1396.52        11.22      1574.67 o
   3   16    2      9729.85         1.93     10288.95 o
   4   16    2      3001.94         5.76      3104.62 o
   5   16    2      6464.16         2.92      6812.21 o
  -1   17    2      5396.37         3.06      5225.61 o
   0   17    2      1218.71        10.96      1182.04 o
   1   17    2       226.20        98.41       245.93 o
   2   17    2     17336.99         3.88     17289.60 o
   3   17    2      3184.34         4.67      3541.68 o
 -15    0    3       458.82        23.43       374.97 o
 -13    0    3      4037.33         2.96      3489.08 o
 -11    0    3      6014.00         1.23      6158.63 o
 -10    0    3       584.19        19.71       173.60 o
  -9    0    3     38777.49        50.27     38691.88 o
  -8    0    3     11346.51        87.98     11373.59 o
  -7    0    3     21853.71        50.84     24850.84 o
  -6    0    3     24295.46         0.26     26427.61 o
  -5    0    3     14996.45         0.31     18211.55 o
  -4    0    3       176.09        14.36       324.40 o
  -3    0    3      8903.81         7.02      8234.31 o
  -2    0    3        -5.02       632.02       136.64 o
  -1    0    3      4883.21         3.80      4463.53 o
   0    0    3       756.25         1.69       697.90 o
   1    0    3     14636.16         0.04     12453.09 o
   2    0    3       132.94         1.44       192.19 o
   4    0    3        55.65         1.88        87.20 o
   5    0    3     25724.95         1.59     26564.82 o
   6    0    3     12739.64        16.89     13664.37 o
   7    0    3     38263.27         4.75     38387.07 o
   8    0    3       478.73         1.49       451.54 o
   9    0    3      7786.30         0.55      7801.37 o
  10    0    3      7858.82         0.44      7330.66 o
  11    0    3      6962.23         0.32      6757.40 o
  12    0    3      2943.06         1.56      2735.62 o
  13    0    3      1879.22         4.12      1779.88 o
  14    0    3     10512.40         0.74      9594.59 o
 -14    1    3       145.68        64.64       140.30 o
 -13    1    3      1709.00         4.93      1649.47 o
 -12    1    3       403.21        18.66        13.56 o
 -11    1    3       498.63        12.67       284.18 o
 -10    1    3     10580.18         2.69      9857.09 o
  -9    1    3      9498.45         1.66     10356.56 o
  -8    1    3     21424.18         4.08     22723.50 o
  -7    1    3     44757.63        10.96     48592.19 o
  -6    1    3      1112.22         4.20      1102.59 o
  -5    1    3     19779.61         3.72     24495.46 o
  -4    1    3       940.65         2.86       674.66 o
  -3    1    3       125.22        28.09         5.12 o
  -2    1    3        23.62        89.49       200.90 o
  -1    1    3       446.05         3.39       205.96 o
   0    1    3       578.40         1.61       119.10 o
   1    1    3       506.70         1.77       297.80 o
   2    1    3       601.23         0.66       812.41 o
   3    1    3      2804.76         0.72      2163.54 o
   4    1    3        84.09        12.67        48.82 o
   5    1    3      5212.84        19.98      6896.68 o
   6    1    3      2034.01         0.22      1954.26 o
   7    1    3      8166.74         0.64      9190.48 o
   8    1    3     11687.77         1.56     10979.64 o
   9    1    3     14949.95         2.62     14426.65 o
  10    1    3      7260.74         0.50      7537.20 o
  11    1    3      9777.25         2.86      9016.94 o
  12    1    3       438.06         3.76       467.71 o
  13    1    3      1860.20         1.35      1809.95 o
  14    1    3        21.62       506.25         6.51 o
 -14    2    3      2488.01         3.76      2652.73 o
 -13    2    3      7926.34         2.02      8086.04 o
 -12    2    3       147.87        52.42         6.39 o
 -11    2    3      2484.03         2.79      2481.92 o
 -10    2    3      5016.89         6.40      4906.74 o
  -9    2    3     10219.19         0.86      9923.27 o
  -8    2    3      4299.42         1.21      4004.72 o
  -7    2    3     10108.29         2.46      9331.36 o
  -6    2    3     29429.40        11.09     30171.92 o
  -5    2    3     16837.66        44.36     19120.63 o
  -4    2    3      5662.56         2.53      5564.45 o
  -3    2    3      9385.73         3.42      8853.39 o
  -2    2    3     23052.35         7.73     26593.75 o
  -1    2    3     15725.16         1.21     18241.50 o
   0    2    3      6751.91         3.03      6900.37 o
   1    2    3     12467.96         5.24     15231.50 o
   2    2    3     28621.87        18.15     30822.68 o
   3    2    3       447.75         0.58       376.69 o
   4    2    3      1549.21         9.00      2019.52 o
   5    2    3      4722.44         0.50      5187.20 o
   6    2    3     11153.47         0.77     11439.92 o
   7    2    3       531.76         1.51       462.93 o
   8    2    3       255.04         3.65        58.22 o
   9    2    3       659.98         2.07       682.75 o
  10    2    3      2203.36         0.85      2677.92 o
  11    2    3      1392.04         2.96      1257.96 o
  12    2    3       424.36         4.80       372.40 o
  13    2    3       316.13        15.44       189.74 o
  14    2    3     13043.92         9.06     12537.39 o
 -14    3    3      2729.02         4.08      3055.38 o
 -13    3    3       303.11        28.20       249.42 o
 -12    3    3      3291.32         3.31      3496.94 o
 -11    3    3     10699.83         1.93     10998.25 o
 -10    3    3       118.59        58.22        45.47 o
  -9    3    3     12003.39         9.80     12060.20 o
  -8    3    3        12.25       382.59        19.29 o
  -7    3    3     21120.81         7.24     20436.87 o
  -6    3    3       199.94        17.31       140.82 o
  -5    3    3     65004.60        19.01     67627.00 o
  -4    3    3      9651.10         1.14      8741.05 o
  -3    3    3     40824.20         5.29     42580.87 o
  -2    3    3     46941.56         6.30     45267.54 o
  -1    3    3     57864.30        13.25     62857.34 o
   0    3    3     58699.60        11.22     64717.18 o
   1    3    3     45356.22         7.45     44796.84 o
   2    3    3     19273.77         2.82     17777.14 o
   3    3    3     17479.48         0.37     16648.18 o
   4    3    3      5403.72         0.25      4475.39 o
   5    3    3     43201.62        10.11     43872.11 o
   6    3    3      4260.17         0.62      4511.08 o
   7    3    3     22356.23         3.72     22823.92 o
   8    3    3      9801.00         3.31     10624.63 o
   9    3    3      9944.08         0.28      9896.77 o
  10    3    3      2598.96         0.67      2984.68 o
  11    3    3      1410.75         1.96      1256.38 o
  12    3    3      2726.93         1.25      2575.61 o
  13    3    3        -2.10      1963.38         7.81 o
  14    3    3       359.86        15.44       352.97 o
 -14    4    3     10338.82        17.39      9339.93 o
 -13    4    3      4187.38         9.61      3610.66 o
 -12    4    3     19726.20        10.69     19689.15 o
 -11    4    3     13604.89         7.02     14485.32 o
 -10    4    3      4591.42         1.99      4869.52 o
  -9    4    3     43999.26         8.01     47271.34 o
  -8    4    3     16617.79         0.85     17511.97 o
  -7    4    3       677.04         8.70       737.11 o
  -6    4    3      5343.61         1.08      5975.50 o
  -5    4    3     14918.18         1.44     17196.39 o
  -4    4    3      1863.65         6.55      1494.73 o
  -3    4    3    102003.58        16.00    107870.49 o
  -2    4    3      8563.65         6.20      6316.29 o
  -1    4    3     13135.45         1.72     10711.69 o
   0    4    3      8807.82         1.72      9499.23 o
   1    4    3     19379.42         2.07     19945.19 o
   2    4    3     35040.10        13.54     30628.27 o
   3    4    3     31933.69         6.30     32624.01 o
   4    4    3      3058.09         0.86      2602.70 o
   5    4    3     32797.21        10.24     34435.33 o
   6    4    3      1608.01         1.02      1337.86 o
   7    4    3     23516.22         0.18     22510.01 o
   8    4    3       270.60         4.88       160.41 o
   9    4    3      6648.77         1.44      6612.31 o
  10    4    3     10180.81         0.36     10583.52 o
  11    4    3       291.04         8.29       126.47 o
  12    4    3      6242.58         1.77      6295.15 o
  13    4    3        60.06        38.32        31.24 o
  14    4    3      1640.25        13.10      1680.24 o
 -14    5    3       295.84        33.87       438.44 o
 -13    5    3      6449.70         2.22      6808.55 o
 -12    5    3        99.20        84.27        27.87 o
 -11    5    3     17856.98         5.48     19995.34 o
 -10    5    3      2308.80         3.24      2333.91 o
  -9    5    3     22611.14         2.02     23281.94 o
  -8    5    3      1351.30         6.60      1166.84 o
  -7    5    3     11382.76         0.58     10849.87 o
  -6    5    3      5490.81         0.94      5482.03 o
  -5    5    3      4202.93         1.64      5079.14 o
  -4    5    3      4733.44         1.51      4863.33 o
  -3    5    3      9175.72         4.93      8853.39 o
  -2    5    3      5334.84         0.64      4564.87 o
  -1    5    3      1795.22         1.49      2124.51 o
   0    5    3      3041.52         1.25      3560.19 o
   1    5    3      3390.73         0.90      3244.58 o
   2    5    3      3673.57         1.44      2616.30 o
   3    5    3      2525.06         3.42      2400.82 o
   4    5    3      8913.25         2.22      8294.81 o
   5    5    3     10930.70        19.54     11798.55 o
   6    5    3     17838.27        12.96     17441.59 o
   7    5    3     45105.26         2.40     45589.02 o
   8    5    3      1234.12         1.39      1411.87 o
   9    5    3      3878.80         1.04      3807.88 o
  10    5    3       183.87        17.72       104.56 o
  11    5    3      1013.79         2.66      1145.72 o
  12    5    3       101.00        35.76        61.31 o
  13    5    3      7072.81         1.96      6974.27 o
 -14    6    3      1020.80        10.37      1217.38 o
 -13    6    3      6902.29         4.67      8014.40 o
 -12    6    3      2506.00         4.93      2035.50 o
 -11    6    3       141.61        70.73       100.52 o
 -10    6    3      7686.03         6.92      7345.86 o
  -9    6    3      7638.76         1.69      8133.98 o
  -8    6    3      2952.84         2.82      2871.85 o
  -7    6    3      4324.38         1.39      4132.05 o
  -6    6    3     14356.83         1.66     14964.41 o
  -5    6    3     13994.89         2.89     15440.26 o
  -4    6    3      4708.70         1.10      4511.08 o
  -3    6    3       834.63         4.00      1148.72 o
  -2    6    3      1680.18         1.88      1932.75 o
  -1    6    3       689.59         4.00       779.87 o
   0    6    3       770.62         3.80       696.73 o
   1    6    3       109.41        19.45       142.94 o
   2    6    3       879.12         2.92       751.63 o
   3    6    3       696.43         5.15       441.23 o
   4    6    3      5695.72         1.46      5700.95 o
   5    6    3      5342.15         0.67      5171.24 o
   6    6    3     21321.84        64.96     19732.74 o
   7    6    3       166.67        15.68       104.56 o
   8    6    3      2784.67         0.92      2625.38 o
   9    6    3      2021.40         2.31      1956.23 o
  10    6    3       964.10         3.10      1025.89 o
  11    6    3      2189.30         1.51      1907.48 o
  12    6    3       118.16        24.21        58.22 o
  13    6    3      1011.88         6.45       710.85 o
 -13    7    3       271.26        38.19       357.15 o
 -12    7    3      8556.25         1.82      9896.77 o
 -11    7    3      1045.23        13.84       808.62 o
 -10    7    3      9621.65         2.62      9374.26 o
  -9    7    3      2324.20         4.58      2517.41 o
  -8    7    3      2421.62         3.57      2411.70 o
  -7    7    3     12307.68         1.82     13033.97 o
  -6    7    3       535.00         9.92       652.94 o
  -5    7    3     20411.84         0.76     23214.30 o
  -4    7    3        67.40        72.76        33.26 o
  -3    7    3      7556.82         4.88      8090.03 o
  -2    7    3      9727.88         6.05     10401.75 o
  -1    7    3     20952.56         1.90     21399.23 o
   0    7    3     29929.00        19.89     31559.14 o
   1    7    3      9783.19         0.52     11316.88 o
   2    7    3      2816.42         2.72      3011.40 o
   3    7    3      5182.56         1.30      5944.67 o
   4    7    3       159.26        17.47        10.78 o
   5    7    3     13975.97         0.38     14533.41 o
   6    7    3      5956.75         2.16      6127.34 o
   7    7    3      1956.29         3.35      1892.01 o
   8    7    3     17226.56         0.52     16437.06 o
   9    7    3      4808.04         2.82      4774.02 o
  10    7    3      8783.44         0.53      8970.66 o
  11    7    3       111.51        28.30        49.44 o
  12    7    3      7515.16         2.13      7595.08 o
  13    7    3      3501.09         5.43      3549.61 o
 -13    8    3      4245.83         5.06      4299.10 o
 -12    8    3      4696.36         2.59      4755.65 o
 -11    8    3      2028.60         5.11      1764.93 o
 -10    8    3        97.02       111.94        48.82 o
  -9    8    3     11642.41        10.63     11222.69 o
  -8    8    3      1177.18         7.51      1000.48 o
  -7    8    3      1008.70        11.83      1067.52 o
  -6    8    3       940.04         6.45       922.09 o
  -5    8    3      5905.92         1.17      5815.41 o
  -4    8    3       491.95         8.94       362.20 o
  -3    8    3      5763.85         2.28      5951.52 o
  -2    8    3       832.90         4.54       989.28 o
  -1    8    3       153.02        23.23       190.35 o
   0    8    3       171.87        18.40        11.37 o
   1    8    3       925.98         3.46       811.15 o
   2    8    3       835.79         5.81       844.33 o
   3    8    3     17529.76        17.39     17028.10 o
   4    8    3       523.04         5.29       405.64 o
   5    8    3      2575.56         1.44      2636.76 o
   6    8    3       372.10        11.22       273.07 o
   7    8    3      4604.98         1.93      4561.87 o
   8    8    3        69.89       105.47        14.22 o
   9    8    3      4859.48         2.86      4573.87 o
  10    8    3      1528.81         2.62      1270.57 o
  11    8    3      9118.34         0.67      9029.58 o
  12    8    3       388.09        12.18       273.81 o
 -12    9    3      3820.48         3.28      3573.44 o
 -11    9    3      1426.57         7.29      1367.22 o
 -10    9    3       836.94        15.84       802.32 o
  -9    9    3     17360.70         4.08     18548.35 o
  -8    9    3      8275.54         1.37      9059.11 o
  -7    9    3     31566.63         1.96     32368.11 o
  -6    9    3       570.25        10.76       539.34 o
  -5    9    3      4079.38         2.66      3887.68 o
  -4    9    3       124.55        52.71       102.75 o
  -3    9    3        47.33        95.06        42.53 o
  -2    9    3      1363.82         3.39      1482.75 o
  -1    9    3      1769.04         2.25      1474.22 o
   0    9    3      4673.09         0.96      4197.90 o
   1    9    3       520.30         7.02       492.99 o
   2    9    3       591.46         6.50       468.67 o
   3    9    3       175.03        17.89        83.51 o
   4    9    3       184.96        18.66         5.42 o
   5    9    3      1238.34         3.96      1189.68 o
   6    9    3       589.03         6.55       645.03 o
   7    9    3     15030.76         0.62     14705.06 o
   8    9    3      2346.43         1.88      2142.96 o
   9    9    3     14153.86         0.52     13977.29 o
  10    9    3      1064.72         5.24      1063.17 o
  11    9    3     14084.94         1.61     14230.17 o
  12    9    3       247.75        19.27        58.90 o
 -12   10    3       646.18        17.31       692.05 o
 -11   10    3       238.70        45.43         0.67 o
 -10   10    3      8656.44         1.90      8953.86 o
  -9   10    3        32.49       353.82        20.88 o
  -8   10    3      1054.95        11.22      1108.49 o
  -7   10    3     30523.58         7.24     30349.41 o
  -6   10    3       300.33        25.10       195.28 o
  -5   10    3     10508.30         2.10     10551.59 o
  -4   10    3       207.94        27.56       317.25 o
  -3   10    3       879.12         6.25       907.34 o
  -2   10    3       771.17         6.81       673.50 o
  -1   10    3       373.26        12.82       302.41 o
   0   10    3       633.03         7.45       666.61 o
   1   10    3       500.42        11.42       492.99 o
   2   10    3      2630.66         8.18      2575.61 o
   3   10    3       856.15         5.11       843.04 o
   4   10    3        24.60       221.12        22.95 o
   5   10    3     16967.67         2.02     16244.25 o
   6   10    3      2695.69         2.96      2682.52 o
   7   10    3      5801.87         1.08      5126.67 o
   8   10    3      1441.72         3.61      1337.86 o
   9   10    3       130.19        54.76        82.71 o
  10   10    3       174.77        31.25       100.07 o
  11   10    3      6377.62         1.39      6284.60 o
 -11   11    3      2765.71         5.86      2841.03 o
 -10   11    3      3122.57         4.24      3211.81 o
  -9   11    3      3876.31         3.96      4018.77 o
  -8   11    3      2263.86         4.62      2153.24 o
  -7   11    3     15006.25        34.22     15330.21 o
  -6   11    3       111.30        72.93        88.87 o
  -5   11    3     40646.59        10.96     39261.16 o
  -4   11    3     13742.87         3.17     14061.33 o
  -3   11    3     19661.65        15.37     21263.16 o
  -2   11    3     19889.46         2.40     20729.64 o
  -1   11    3     12285.51         1.08     12671.87 o
   0   11    3     14134.83         1.37     14517.37 o
   1   11    3     13749.91         9.30     14565.52 o
   2   11    3      8772.20         1.96      9211.75 o
   3   11    3     18769.00         2.07     18086.05 o
   4   11    3      2939.81         1.90      2999.24 o
   5   11    3     11335.86         6.55     11040.16 o
   6   11    3       110.46        59.60        27.40 o
   7   11    3      3811.83         2.34      4075.21 o
   8   11    3      5593.54         1.66      5647.49 o
   9   11    3      8255.54         3.13      8086.04 o
  10   11    3     10166.69         1.46     10501.53 o
  11   11    3      1695.79         4.16      1693.00 o
 -10   12    3        99.40       155.00        16.48 o
  -9   12    3      9120.25         1.74      9734.15 o
  -8   12    3      1106.23        10.56       935.61 o
  -7   12    3       332.70        37.21       326.00 o
  -6   12    3       426.84        20.79       496.94 o
  -5   12    3       463.54        18.40       314.88 o
  -4   12    3      1893.12         4.41      1936.65 o
  -3   12    3      6533.49         3.84      6468.81 o
  -2   12    3       419.02        16.56       393.23 o
  -1   12    3       500.42        13.54       423.71 o
   0   12    3       262.76        23.62       216.92 o
   1   12    3       564.54        10.82       332.44 o
   2   12    3        96.83        62.73        11.37 o
   3   12    3      6865.78         1.12      7243.56 o
   4   12    3       713.96         8.47       788.56 o
   5   12    3      1301.77         5.95      1283.26 o
   6   12    3      3380.26         2.53      3181.71 o
   7   12    3      3348.94         2.79      2862.35 o
   8   12    3       266.34        54.91       161.54 o
   9   12    3      3127.05         3.46      2910.02 o
  10   12    3      1527.25         6.60      1562.37 o
 -10   13    3       521.67        40.32       439.37 o
  -9   13    3      9914.18         2.40     10315.96 o
  -8   13    3       614.05        21.07       667.76 o
  -7   13    3      5516.03         2.43      5999.53 o
  -6   13    3       843.90        16.65       765.07 o
  -5   13    3      1529.59         6.86      1606.52 o
  -4   13    3      1255.28         7.51      1326.52 o
  -3   13    3       473.50        17.98       290.95 o
  -2   13    3       408.04        20.07       397.64 o
  -1   13    3         0.40     19270.99         7.69 o
   0   13    3       124.99        88.74         9.78 o
   1   13    3       129.50        61.00        24.03 o
   2   13    3       448.59        19.80       301.64 o
   3   13    3       240.87        37.58       148.83 o
   4   13    3       264.06        33.06       454.38 o
   5   13    3      5732.00         1.61      5495.17 o
   6   13    3      5402.25         4.04      5788.38 o
   7   13    3     16684.89        18.92     15906.78 o
   8   13    3      2234.45         4.58      2323.21 o
   9   13    3      3589.21         3.50      3940.41 o
  -8   14    3       525.33        27.77       419.15 o
  -7   14    3      9906.22         1.80     10329.49 o
  -6   14    3        79.21       153.51         3.64 o
  -5   14    3     14670.05         1.19     15722.68 o
  -4   14    3        85.75       127.69       112.89 o
  -3   14    3      2985.53         3.69      3478.61 o
  -2   14    3        43.03       221.12         1.43 o
  -1   14    3       181.71        61.78        26.03 o
   0   14    3       196.00        44.36        22.95 o
   1   14    3      1063.41         8.24      1083.52 o
   2   14    3       392.44        20.79       419.15 o
   3   14    3       443.94        18.75       587.77 o
   4   14    3       467.42        23.33       141.35 o
   5   14    3     11079.67         3.17     11288.59 o
   6   14    3       271.59        35.05       239.71 o
   7   14    3      2625.54         5.76      2808.02 o
   8   14    3       210.83        50.98        58.56 o
  -7   15    3      2678.06         6.10      2598.18 o
  -6   15    3      1998.98        10.69      2310.40 o
  -5   15    3      5545.78         3.46      5614.20 o
  -4   15    3       282.91        45.16       322.01 o
  -3   15    3      4178.33         3.88      4490.24 o
  -2   15    3      5171.05         9.24      5521.51 o
  -1   15    3      4373.18         2.76      4445.76 o
   0   15    3      4311.24         2.82      4740.37 o
   1   15    3      3250.14         3.42      3387.63 o
   2   15    3      3146.09         3.42      3364.43 o
   3   15    3      3001.94         4.41      3341.31 o
   4   15    3      1576.88         6.76      1442.04 o
   5   15    3      1836.12         5.71      2057.57 o
   6   15    3      3847.72         5.48      4691.62 o
   7   15    3      2155.74         5.57      2372.65 o
  -5   16    3       197.96        83.17        60.96 o
  -4   16    3      2752.05         7.02      2772.87 o
  -3   16    3      1574.50         9.30      1731.55 o
  -2   16    3       384.55        34.81       307.06 o
  -1   16    3       358.72        50.41       237.65 o
   0   16    3       210.25        58.68       108.22 o
   1   16    3        88.74       157.75        14.56 o
   2   16    3       244.30        60.22       204.69 o
   3   16    3      1036.84        11.63      1015.97 o
   4   16    3      5314.41         7.08      5982.36 o
   5   16    3       151.78        74.48        77.54 o
   0   17    3      2501.00         9.06      2355.39 o
   1   17    3      1887.03         6.97      1817.50 o
   2   17    3        95.06       124.99        14.05 o
 -13    0    4      3554.54         2.99      2950.84 o
 -12    0    4       769.51        10.37       767.53 o
 -11    0    4     24435.94         1.17     26161.45 o
 -10    0    4      4170.58         3.92      4499.17 o
  -9    0    4      3751.56         4.41      3707.26 o
  -8    0    4     42518.44        33.41     39146.98 o
  -7    0    4      5830.85         0.94      5488.60 o
  -6    0    4     50661.01         0.21     56413.78 o
  -5    0    4       115.78        76.91       373.25 o
  -4    0    4      1995.41         1.56      1656.69 o
  -3    0    4     47149.78        21.81     51893.07 o
  -2    0    4     41828.43        89.11     51147.94 o
  -1    0    4     16656.48        28.20     16216.00 o
   0    0    4    261867.59        16.40    253413.00 o
   1    0    4    304405.99         2.56    312392.54 o
   2    0    4    120700.66       444.79    141103.87 o
   6    0    4     14747.67        20.52     13836.04 o
   7    0    4     66718.89         2.82     64705.90 o
   8    0    4       324.72         0.94       288.69 o
   9    0    4      5550.25         3.35      5534.71 o
  10    0    4     18920.00         7.95     19857.58 o
  11    0    4        28.62        76.21        14.05 o
  12    0    4        -9.80       364.81         0.36 o
  13    0    4      3278.71        16.48      3416.09 o
 -14    1    4       763.97        13.54       596.41 o
 -13    1    4      2296.33         4.49      2398.65 o
 -12    1    4      1532.72         5.81      1201.95 o
 -11    1    4      4722.44         1.88      4628.03 o
 -10    1    4      6045.06         4.58      6433.17 o
  -9    1    4      4824.69         1.74      5066.50 o
  -8    1    4     38185.07        18.23     37488.45 o
  -7    1    4     31794.46         1.00     32296.32 o
  -6    1    4     20360.44         1.42     21613.92 o
  -5    1    4      1218.01         8.07      1015.97 o
  -4    1    4      1508.55         2.19      2055.56 o
  -3    1    4     33218.71         8.70     35155.25 o
  -2    1    4     27274.52         6.50     25455.91 o
  -1    1    4      4032.25         1.93      3531.13 o
   0    1    4      6261.56         0.69      7202.09 o
   1    1    4     11920.27        12.74     12138.27 o
   2    1    4     65254.70        50.69     60009.68 o
   3    1    4       749.66         4.33      1021.64 o
   4    1    4      1428.84         0.35      1548.37 o
   5    1    4     11946.49         0.09     11784.10 o
   6    1    4      1905.32         0.79      1610.07 o
   7    1    4     10493.95         7.95     10961.06 o
   8    1    4      6520.56         1.69      6757.40 o
   9    1    4      1597.60         1.42      1457.24 o
  10    1    4        58.06        15.21         0.57 o
  11    1    4        48.16        21.53         5.32 o
  12    1    4      2628.61         6.00      2392.14 o
  13    1    4       156.00         6.97       265.79 o
 -14    2    4      7842.87         1.72      8133.98 o
 -13    2    4      1213.13         8.64      1013.15 o
 -12    2    4      5853.78         1.74      5724.43 o
 -11    2    4      2813.24         5.38      2664.17 o
 -10    2    4      4391.71         4.12      4804.73 o
  -9    2    4      8964.30         0.96      8774.26 o
  -8    2    4     27218.40         5.15     27182.96 o
  -7    2    4      5993.86         1.28      5574.38 o
  -6    2    4       152.03        35.28       252.93 o
  -5    2    4       182.52        20.34       148.29 o
  -4    2    4       720.92         4.97       943.77 o
  -3    2    4     21978.06         5.81     27468.96 o
  -2    2    4     19418.42         5.66     22938.00 o
  -1    2    4      3380.26         1.28      5044.42 o
   0    2    4      1640.25         4.75      1226.68 o
   1    2    4       156.75         5.48        79.91 o
   2    2    4     50999.19         3.31     51067.71 o
   3    2    4    110656.02        13.54    108308.04 o
   4    2    4    100787.20         3.80    101894.43 o
   5    2    4      8188.44         6.50      9490.59 o
   6    2    4      2441.35         0.72      2077.74 o
   7    2    4     28554.24         3.92     29148.18 o
   8    2    4        33.99        20.98        26.71 o
   9    2    4       258.89         3.03       254.35 o
  10    2    4      8141.45         0.23      7194.56 o
  11    2    4       278.56         3.61       294.75 o
  12    2    4       183.06        12.39        57.21 o
  13    2    4      4537.37         0.49      5328.74 o
 -14    3    4       741.47        15.21       541.40 o
 -13    3    4       308.70        37.58       217.58 o
 -12    3    4      4733.44         1.99      4715.96 o
 -11    3    4      6427.23         2.04      6433.17 o
 -10    3    4      1846.42         3.92      1882.38 o
  -9    3    4       164.10        38.07       326.00 o
  -8    3    4      2264.81         2.56      2318.93 o
  -7    3    4       537.78         8.64       600.75 o
  -6    3    4     13014.25        12.53     12443.19 o
  -5    3    4     32105.47         0.67     34460.03 o
  -4    3    4     36263.58        17.89     36287.13 o
  -3    3    4     38698.76        49.98     37291.15 o
  -2    3    4      4883.21         3.39      3650.76 o
  -1    3    4      1891.38         1.23      1759.35 o
   0    3    4      5879.82         1.19      5717.72 o
   1    3    4     14472.09         1.82     14293.75 o
   2    3    4      2219.35         0.36      1855.53 o
   3    3    4     50954.03        33.18     50757.41 o
   4    3    4     32144.90        22.28     31174.15 o
   5    3    4     30691.54         9.06     30535.18 o
   6    3    4        82.08        11.16         8.44 o
   7    3    4      3749.11         0.15      4272.96 o
   8    3    4      9310.32         2.37      9980.80 o
   9    3    4     11085.98         0.83     10597.21 o
  10    3    4       180.10         8.24       171.27 o
  11    3    4     10261.69         0.24     10288.95 o
  12    3    4       342.62         5.66       365.58 o
  13    3    4      1045.88         2.66      1234.47 o
 -14    4    4      6832.68         2.59      7544.91 o
 -13    4    4       823.69        12.74       451.54 o
 -12    4    4      1259.54         7.62      1318.46 o
 -11    4    4       381.03        35.16       236.28 o
 -10    4    4      7121.67         4.75      6691.91 o
  -9    4    4      7165.62         1.12      7372.50 o
  -8    4    4     22976.50         3.84     24073.76 o
  -7    4    4       295.50        16.24       177.12 o
  -6    4    4      5950.58         0.88      5674.19 o
  -5    4    4     57782.54         2.40     58080.18 o
  -4    4    4    160056.00        14.29    154261.83 o
  -3    4    4     29439.70         4.16     27527.81 o
  -2    4    4     17179.34         3.35     18385.58 o
  -1    4    4     11096.52         3.39     10730.06 o
   0    4    4       193.21        10.05       153.74 o
   1    4    4       816.82        16.40       203.42 o
   2    4    4     29766.60        13.69     32864.84 o
   3    4    4       588.55         4.88       296.27 o
   4    4    4     30997.12         4.97     29208.81 o
   5    4    4      9940.09         1.93      9782.36 o
   6    4    4     15323.96         7.02     13679.94 o
   7    4    4     18198.01         2.07     18524.19 o
   8    4    4      7279.50        20.70      7521.80 o
   9    4    4     10088.19         1.66      9751.67 o
  10    4    4       322.92         4.00       342.22 o
  11    4    4      6184.25         7.02      6082.28 o
  12    4    4      1085.04         2.37      1084.98 o
  13    4    4      8425.40        30.14      8736.90 o
 -14    5    4       263.74        43.96        66.63 o
 -13    5    4      2627.59         4.16      2539.72 o
 -12    5    4       109.83       109.62        81.50 o
 -11    5    4       218.74        51.70         0.36 o
 -10    5    4      1893.12         4.37      2396.48 o
  -9    5    4      7485.71         2.10      7345.86 o
  -8    5    4     14532.30         5.76     15018.73 o
  -7    5    4       902.40         6.40       900.67 o
  -6    5    4      8242.82         3.17      7947.02 o
  -5    5    4     15575.04         0.79     15089.48 o
  -4    5    4       231.34        20.07        61.66 o
  -3    5    4     58743.22        17.47     57111.35 o
  -2    5    4        53.14        57.76        65.19 o
  -1    5    4       469.16         5.48       361.35 o
   0    5    4        72.93        38.81       102.75 o
   1    5    4      2487.02         2.16      2666.46 o
   2    5    4     19229.37         7.18     16918.29 o
   3    5    4      7567.26         0.59      6429.62 o
   4    5    4       930.25         3.92      1359.03 o
   5    5    4     18192.61         2.16     17635.47 o
   6    5    4     47010.91         3.61     43049.02 o
   7    5    4     20984.42         4.33     20799.96 o
   8    5    4       353.44         5.02       207.87 o
   9    5    4      5046.68         2.34      4934.74 o
  10    5    4      5979.93         0.94      6203.97 o
  11    5    4      1776.62         1.90      1813.72 o
  12    5    4      2270.52         0.96      2442.30 o
  13    5    4      1096.27         4.08      1337.86 o
 -13    6    4        99.80       130.87        86.38 o
 -12    6    4       340.40        31.81       329.21 o
 -11    6    4      5519.00         1.96      5254.51 o
 -10    6    4       343.73        24.11       227.50 o
  -9    6    4      1925.45         3.92      1759.35 o
  -8    6    4     26211.61         4.33     27278.13 o
  -7    6    4      8905.70         1.69      8559.51 o
  -6    6    4      4545.46         1.77      5697.61 o
  -5    6    4        36.84       124.77         8.19 o
  -4    6    4     39980.00         0.50     38569.81 o
  -3    6    4     57633.60        42.64     58176.44 o
  -2    6    4     55809.34         5.62     60336.14 o
  -1    6    4     76297.49        78.68     77961.82 o
   0    6    4     48013.57         3.46     44731.13 o
   1    6    4      1584.04         1.93      1703.97 o
   2    6    4     12016.54         2.82     10547.04 o
   3    6    4     32277.72         8.47     30002.63 o
   4    6    4      2708.16         1.08      3176.71 o
   5    6    4     20917.84         1.30     20934.53 o
   6    6    4      8271.90         1.46      7228.47 o
   7    6    4     12058.24         0.30     12099.20 o
   8    6    4      1885.30         1.08      2225.89 o
   9    6    4       226.20         7.13       315.67 o
  10    6    4      9310.32        12.11      8807.54 o
  11    6    4      2466.12         1.46      2886.14 o
  12    6    4       357.97        12.60       275.28 o
  13    6    4      2222.18         3.13      2223.80 o
 -13    7    4       104.86       107.95         9.51 o
 -12    7    4       184.42        56.70         0.67 o
 -11    7    4       -16.89       542.42         1.60 o
 -10    7    4       357.21        23.81       312.53 o
  -9    7    4       337.46        23.91       328.41 o
  -8    7    4     11113.38         2.16     11072.81 o
  -7    7    4     28974.85         3.84     30807.10 o
  -6    7    4      4667.62         1.42      4777.09 o
  -5    7    4      7858.82         3.28      7153.23 o
  -4    7    4       238.08        17.89       262.91 o
  -3    7    4       243.98        14.52       431.96 o
  -2    7    4      1202.70         2.96      1011.74 o
  -1    7    4      5058.05         1.56      5531.41 o
   0    7    4      3300.50         0.96      3552.25 o
   1    7    4      2911.68         1.23      3361.86 o
   2    7    4      3092.47         0.96      2650.44 o
   3    7    4     15299.22        10.69     15639.35 o
   4    7    4       -26.11       116.42         8.83 o
   5    7    4     16146.78         0.74     15733.80 o
   6    7    4       151.04        15.29        78.72 o
   7    7    4     15848.29         0.98     16323.51 o
   8    7    4      5148.06         2.96      5120.32 o
   9    7    4      6811.20         0.81      5514.92 o
  10    7    4      2213.70         1.82      1899.74 o
  11    7    4       167.44        13.40        79.11 o
  12    7    4      2757.30         3.17      3156.74 o
 -13    8    4       189.06        66.26       182.47 o
 -12    8    4       326.16        35.28       197.14 o
 -11    8    4      8460.32         2.07      8845.05 o
 -10    8    4      2136.29         4.84      2562.12 o
  -9    8    4       263.09        33.29       138.20 o
  -8    8    4     16409.61         5.52     15678.21 o
  -7    8    4       207.07        40.96        69.93 o
  -6    8    4     14141.97         0.96     13945.84 o
  -5    8    4     41119.73         6.45     41570.82 o
  -4    8    4     33984.92        11.22     32953.36 o
  -3    8    4       379.47        14.67       168.95 o
  -2    8    4      6174.82         1.56      5818.79 o
  -1    8    4      1122.25         3.39       938.33 o
   0    8    4      7184.26         3.50      8428.68 o
   1    8    4     40433.17         3.17     42142.60 o
   2    8    4     58951.84        19.98     62568.49 o
   3    8    4     10803.52         1.64     10163.34 o
   4    8    4      7143.63         3.39      6576.29 o
   5    8    4       304.50        11.22       281.20 o
   6    8    4     10273.85         4.84      9642.45 o
   7    8    4     14113.44         4.41     13140.55 o
   8    8    4       301.72        11.97       333.25 o
   9    8    4       226.20        15.37       133.04 o
  10    8    4      8907.58         0.53      9512.21 o
  11    8    4      2691.53         1.56      2338.20 o
  12    8    4        76.91        71.91         4.63 o
 -12    9    4      6380.81         4.16      6450.98 o
 -11    9    4       -46.24       315.42         5.02 o
 -10    9    4     12957.27         1.42     13191.45 o
  -9    9    4       359.48        27.46        59.58 o
  -8    9    4      2650.19         4.24      2533.01 o
  -7    9    4       501.76        18.40       583.48 o
  -6    9    4      9026.90         0.96      8149.99 o
  -5    9    4      8231.93         8.01      8258.49 o
  -4    9    4     31343.16         0.92     32503.93 o
  -3    9    4        74.65        88.36        26.25 o
  -2    9    4      7765.13         0.77      7315.48 o
  -1    9    4      6236.26         0.90      5900.29 o
   0    9    4      6593.44         1.72      6720.98 o
   1    9    4      5826.27         3.10      5338.46 o
   2    9    4     15901.21        10.96     16471.20 o
   3    9    4      1850.72         2.04      1800.52 o
   4    9    4     19424.00        13.25     19490.46 o
   5    9    4     13179.04         0.96     12716.85 o
   6    9    4      1208.26         3.80      1165.32 o
   7    9    4      1069.29         3.96       996.27 o
   8    9    4      1136.36         3.24      1284.85 o
   9    9    4        71.23        98.80        36.67 o
  10    9    4      2062.98         2.04      2136.80 o
  11    9    4      6992.30         0.72      7323.07 o
 -12   10    4      5310.04         7.56      6422.50 o
 -11   10    4      1464.59         8.76      1383.68 o
 -10   10    4      2189.30         6.40      1964.08 o
  -9   10    4     10964.18         1.32     11082.15 o
  -8   10    4      6223.63         4.88      6291.64 o
  -7   10    4      4115.22         2.37      3544.32 o
  -6   10    4      1582.45         5.24      1503.32 o
  -5   10    4      7490.90         3.65      7641.55 o
  -4   10    4       154.75        39.69       333.25 o
  -3   10    4      4733.44         2.99      4780.16 o
  -2   10    4     12106.60         0.66     12359.21 o
  -1   10    4      2523.05         2.34      2387.80 o
   0   10    4     11308.20        30.91     10836.02 o
   1   10    4      2688.42         2.22      2869.48 o
   2   10    4     39988.00        13.91     41345.00 o
   3   10    4     27476.38         6.45     28164.44 o
   4   10    4     63448.57         3.03     61606.80 o
   5   10    4        63.52        66.42        18.14 o
   6   10    4        41.99        98.80         3.72 o
   7   10    4      9379.92         0.86      9464.68 o
   8   10    4       384.94        13.40       262.19 o
   9   10    4      2253.40         2.66      2106.15 o
  10   10    4      2831.30         2.40      2756.54 o
  11   10    4       905.41         5.38      1051.63 o
 -11   11    4       444.37        30.25       526.03 o
 -10   11    4       317.91        51.41       223.51 o
  -9   11    4      3214.89         6.00      3011.40 o
  -8   11    4      3880.04         3.06      4319.48 o
  -7   11    4     29987.85         8.94     30846.05 o
  -6   11    4     15358.64         2.50     15286.30 o
  -5   11    4      1058.85         7.62       866.38 o
  -4   11    4       148.35        61.15        56.54 o
  -3   11    4      2670.82         2.69      2893.29 o
  -2   11    4       268.96        34.57        60.96 o
  -1   11    4      2825.99         2.37      2675.63 o
   0   11    4      4004.36         2.76      3664.17 o
   1   11    4      1627.32         3.42      2093.95 o
   2   11    4      2148.32         2.69      2120.43 o
   3   11    4      9874.40         5.66      9378.56 o
   4   11    4       218.15        27.56       302.41 o
   5   11    4      2321.31         3.20      1944.47 o
   6   11    4      1301.04         4.33      1442.04 o
   7   11    4     21960.28         3.03     22403.64 o
   8   11    4        19.71       363.28        60.27 o
   9   11    4     16788.38         2.69     15962.78 o
  10   11    4       743.11         6.81       632.70 o
 -10   12    4        93.90       152.28        40.24 o
  -9   12    4       432.22        30.25       426.45 o
  -8   12    4      7301.70         2.69      6974.27 o
  -7   12    4      1742.23         6.81      1826.97 o
  -6   12    4      2683.24         3.92      2418.24 o
  -5   12    4      9982.01         2.16      9607.64 o
  -4   12    4     14529.89         1.61     14645.94 o
  -3   12    4      3540.25         3.03      4511.08 o
  -2   12    4      1245.38         9.92      1491.30 o
  -1   12    4     13834.46         2.07     14512.03 o
   0   12    4     23085.76         1.82     23963.76 o
   1   12    4     24226.92         1.66     25251.06 o
   2   12    4     28513.70         7.02     28672.98 o
   3   12    4     10070.12         2.16     11232.10 o
   4   12    4       980.32        10.18       789.81 o
   5   12    4       145.93        43.96        21.70 o
   6   12    4      8585.88         1.49      7361.08 o
   7   12    4     14927.95         1.06     14731.97 o
   8   12    4      2241.08         3.06      2409.52 o
   9   12    4      2133.52         3.28      2198.76 o
  -9   13    4      1001.09        15.21       821.28 o
  -8   13    4      9360.56         4.58      9395.75 o
  -7   13    4      1015.06        15.68       906.00 o
  -6   13    4      2152.03         7.02      2151.18 o
  -5   13    4       318.62        31.58       279.71 o
  -4   13    4     14137.21         4.71     14699.68 o
  -3   13    4     11659.68         1.72     11861.28 o
  -2   13    4       842.74        16.08       660.90 o
  -1   13    4       556.49        15.21       300.10 o
   0   13    4      2836.63         2.92      2650.44 o
   1   13    4       922.94         9.80       956.08 o
   2   13    4       803.16         9.49       744.35 o
   3   13    4      1335.90         6.76      1464.02 o
   4   13    4      3690.56         3.50      3860.07 o
   5   13    4      5595.04         1.61      5436.14 o
   6   13    4     22013.66         2.04     19416.21 o
   7   13    4      4708.70         2.96      4664.32 o
   8   13    4       535.00        14.59       387.09 o
   9   13    4       -37.09       192.10         1.60 o
  -8   14    4      5664.07         4.37      5680.88 o
  -7   14    4      1628.93         9.12      1334.61 o
  -6   14    4       192.93        71.91       293.23 o
  -5   14    4      1070.60        11.56      1195.81 o
  -4   14    4       257.92        44.22        27.64 o
  -3   14    4     38212.43         0.98     39914.33 o
  -2   14    4     24351.60        52.71     23268.40 o
  -1   14    4      1564.20         6.20      1339.48 o
   0   14    4      1514.77         8.24      1096.70 o
   1   14    4      3022.80         3.57      3285.14 o
   2   14    4       381.03        29.70       438.44 o
   3   14    4     30324.74        11.76     31551.25 o
   4   14    4     13576.91        15.05     13390.91 o
   5   14    4     11376.36         5.86     12045.58 o
   6   14    4      1598.40         6.66      1231.35 o
   7   14    4      5253.35         2.10      5364.42 o
  -6   15    4      4130.63         4.20      3709.96 o
  -5   15    4     19776.80        41.60     21088.86 o
  -4   15    4       498.18        27.77       491.02 o
  -3   15    4      3291.32         4.28      3682.99 o
  -2   15    4       566.92        20.34       364.73 o
  -1   15    4      2540.16         4.67      2440.11 o
   0   15    4      3069.16         3.84      3072.56 o
   1   15    4       378.69        27.25       105.47 o
   2   15    4       739.84        13.54       687.39 o
   3   15    4     25766.67         4.54     26913.01 o
   4   15    4       481.80        26.01       442.17 o
   5   15    4      7542.92         1.74      8042.22 o
   6   15    4       219.93        43.16       331.63 o
  -4   16    4      7901.43         2.82      7770.06 o
  -3   16    4      8313.79         3.35      8857.57 o
  -2   16    4       104.45       171.61        77.94 o
  -1   16    4       900.60        15.21       898.01 o
   0   16    4       512.57        25.40       486.12 o
   1   16    4      9696.34         1.72      9430.18 o
   2   16    4      4558.95         4.33      4937.86 o
   3   16    4      4819.14         3.65      4709.87 o
   4   16    4       689.06        18.06       744.35 o
   0   17    4      1432.62         9.49      1229.79 o
   1   17    4       335.62        54.76        31.74 o
 -14    0    5      1085.70        11.83      1144.22 o
 -13    0    5       813.39        15.29       149.37 o
 -12    0    5      6132.46         1.74      6263.52 o
 -11    0    5       358.34        24.90       412.82 o
 -10    0    5      8452.96         1.19      8457.21 o
  -8    0    5     12254.49         8.07     13319.14 o
  -7    0    5     13614.22         3.31     13504.09 o
  -6    0    5      3529.55         1.35      2470.88 o
  -5    0    5     17516.52         6.05     16013.26 o
  -4    0    5      2798.41         5.02       162.67 o
  -3    0    5      1855.02         1.74      1192.74 o
  -2    0    5       137.12        17.06        46.07 o
  -1    0    5      2576.58         1.08      2244.77 o
   0    0    5      7439.06        17.39     10965.70 o
   1    0    5       523.95         1.28       431.96 o
   2    0    5      9156.58         0.10     10329.49 o
 -14    1    5       370.18        31.25       239.02 o
 -13    1    5      1246.80         9.42      1377.08 o
 -12    1    5       332.70        30.36       322.01 o
 -11    1    5      4022.10        11.70      3239.53 o
 -10    1    5      7218.20         2.43      6989.09 o
  -9    1    5      7138.56         1.08      5975.50 o
  -8    1    5     37326.24         1.25     39357.92 o
  -7    1    5      9478.97         5.52      9164.98 o
  -6    1    5     11638.09         5.34     11563.62 o
  -5    1    5      1002.99         3.80      1003.29 o
  -4    1    5       668.22         4.97      1035.87 o
  -3    1    5     10424.41         1.02     13125.30 o
  -2    1    5     21071.43         3.03     24544.09 o
  -1    1    5     19608.40         0.40     17777.14 o
   0    1    5     30786.21         9.49     28635.43 o
   1    1    5     10549.34         6.25      7342.06 o
   2    1    5     11735.39         0.98     11654.43 o
   3    1    5      1420.54         0.19      1185.09 o
   4    1    5      3424.59         0.04      4419.18 o
   5    1    5      1600.00         0.12      1157.76 o
   7    1    5      3132.64        18.06      2009.56 o
   8    1    5     12541.76         8.12     12582.14 o
   9    1    5       318.98        10.82       255.05 o
  11    1    5      3511.75         0.40      3982.29 o
  12    1    5      1469.96         0.30      1849.80 o
  13    1    5       901.20        22.37      1687.53 o
 -14    2    5       288.32        58.68       239.02 o
 -13    2    5     11739.72         1.42     11091.49 o
 -12    2    5      1498.46         7.40       679.27 o
 -11    2    5     15363.60         3.17     15478.87 o
 -10    2    5     13865.06         0.90     13888.27 o
  -9    2    5     10428.49         2.82      5164.86 o
  -8    2    5     39848.14         2.79     39967.52 o
  -7    2    5       791.30         6.71       314.10 o
  -6    2    5     23762.22         0.59     25018.97 o
  -5    2    5     16340.51        13.03     12487.77 o
  -4    2    5     15420.67         2.10     13830.82 o
  -3    2    5     30377.00        10.37     23950.02 o
  -2    2    5      3428.10         0.90      3895.98 o
  -1    2    5      1044.58         2.50       840.47 o
   0    2    5      1367.52         1.88      1724.17 o
   1    2    5      1553.94         3.28      1506.76 o
   2    2    5     87817.40        36.84     87962.24 o
   3    2    5      6452.91         0.56      4299.10 o
   4    2    5     40096.06         0.06     39032.95 o
   5    2    5     12272.21         0.07     12636.93 o
   6    2    5      8994.63         0.20      8625.30 o
   7    2    5      6879.04         0.15      5113.97 o
   8    2    5     65290.47         0.06     69590.72 o
   9    2    5      3627.65        23.33      3546.97 o
  10    2    5      6291.66         0.21      5650.82 o
  11    2    5     18168.34        41.22     17818.57 o
  12    2    5      6029.52         0.26      5714.36 o
  13    2    5      2748.90         0.30      3310.61 o
 -14    3    5      2184.63         6.05      2351.09 o
 -13    3    5       589.03        19.71       529.09 o
 -12    3    5     11933.38         7.13     12443.19 o
 -11    3    5       488.85        18.92       414.62 o
 -10    3    5     23842.45         9.12     23642.08 o
  -9    3    5      3584.42         2.59      3416.09 o
  -8    3    5      8580.32         2.99      8477.62 o
  -7    3    5      1940.40        12.74      1007.51 o
  -6    3    5     11410.51         5.06     10447.04 o
  -5    3    5      3275.27         8.01      1722.33 o
  -4    3    5      9854.53         0.50      9481.95 o
  -3    3    5       195.16        19.10         0.31 o
  -2    3    5        43.82        66.59       125.97 o
  -1    3    5       407.23         5.57       332.44 o
   0    3    5        -3.72       459.24         4.07 o
   1    3    5       133.17        10.82         0.54 o
   2    3    5      1287.37         0.76      1781.75 o
   3    3    5       643.64         5.57        56.88 o
   4    3    5     22551.03         5.48     21947.82 o
   5    3    5      1033.62         2.59       768.76 o
   6    3    5     17619.91         1.93     16814.58 o
   7    3    5      8650.86         2.19      8158.01 o
   8    3    5      5958.30         0.59      5581.01 o
   9    3    5       814.53         1.08       142.94 o
  10    3    5      3119.22         0.58      3174.21 o
  11    3    5       469.16         3.17        36.13 o
  12    3    5      2768.86         0.69      3060.28 o
  13    3    5       374.42         2.62       344.68 o
 -14    4    5       407.64        39.31       326.00 o
 -13    4    5       600.25        26.42       149.92 o
 -12    4    5       411.68        25.30         1.28 o
 -11    4    5       930.25        10.11       660.90 o
 -10    4    5      1659.75         6.45      1339.48 o
  -9    4    5      1671.99         4.49      1001.88 o
  -8    4    5       301.02        25.70       208.51 o
  -7    4    5      1408.50        13.32        43.40 o
  -6    4    5      1397.26        17.22       218.23 o
  -5    4    5     22195.04         7.13     23984.36 o
  -4    4    5      1697.44        12.96       374.97 o
  -3    4    5     29449.99        22.94     29178.49 o
  -2    4    5       268.30        11.63        59.58 o
  -1    4    5       379.47         8.70       323.60 o
   0    4    5      1098.26         1.85      1040.15 o
   1    4    5      4001.83         0.96      3772.37 o
   2    4    5     11848.32         8.88      8262.52 o
   3    4    5     20449.00         0.48     19034.84 o
   4    4    5      3343.15        14.21      2515.18 o
   5    4    5     21759.20         0.40     23376.80 o
   6    4    5     20566.43         8.47     20335.52 o
   7    4    5       794.11         3.76      1105.53 o
   8    4    5      9712.10         0.08     11962.96 o
   9    4    5       283.25         7.13       303.96 o
  10    4    5      1066.02         1.42      1020.22 o
  11    4    5      2026.80         4.62      2499.63 o
  12    4    5      7442.51         0.35      7684.27 o
  13    4    5      1418.28         1.54      1452.16 o
 -14    5    5       253.13        49.98       228.17 o
 -13    5    5      4767.90         6.45      4609.94 o
 -12    5    5      3335.06         4.00      3661.48 o
 -11    5    5     17750.23         9.73     18608.82 o
 -10    5    5      8188.44         3.80      7583.49 o
  -9    5    5      4362.60         4.33      4410.34 o
  -8    5    5      6286.90         2.79      6047.73 o
  -7    5    5      2660.50         2.89      1337.86 o
  -6    5    5      9377.99         5.48      9910.01 o
  -5    5    5     13142.33         0.72     11430.43 o
  -4    5    5     63988.76        10.69     61981.75 o
  -3    5    5     40304.58        14.21     35731.53 o
  -2    5    5     35111.26         0.81     33381.56 o
  -1    5    5      4448.89         0.74      3937.63 o
   0    5    5      4949.12         4.62      5072.82 o
   1    5    5     37593.33         4.45     34740.59 o
   2    5    5     68612.56         0.58     62180.71 o
   3    5    5     38278.92       256.00     33365.35 o
   4    5    5     42431.88         1.23     43251.75 o
   5    5    5      2066.61         3.80      1751.91 o
   6    5    5     22028.50         3.17     21764.18 o
   7    5    5      6236.26         1.28      5890.07 o
   8    5    5      2251.50         3.61      1722.33 o
   9    5    5     14277.86        15.92     16086.32 o
  10    5    5      2084.84         1.30      1546.63 o
  11    5    5      4482.30        39.69      4804.73 o
  12    5    5        58.52        39.31        34.81 o
  13    5    5       805.42        10.24       841.75 o
 -13    6    5      6462.55         4.58      6500.96 o
 -12    6    5      3410.56         3.92      3272.44 o
 -11    6    5      6774.94         6.92      7209.62 o
 -10    6    5      4151.22         2.53      4475.39 o
  -9    6    5      2739.48        16.48       890.05 o
  -8    6    5     19841.54         4.33     20424.19 o
  -7    6    5      3060.30         2.31      2535.25 o
  -6    6    5     12018.74         2.31     12927.83 o
  -5    6    5      1549.21         3.42       652.94 o
  -4    6    5      1146.50         4.62      1154.74 o
  -3    6    5       724.69        17.39         3.07 o
  -2    6    5       365.96         8.88       398.52 o
  -1    6    5       699.07         4.28       449.66 o
   0    6    5       167.44        15.13        71.42 o
   1    6    5        16.48       163.84         5.53 o
   2    6    5     11329.47         0.36     12128.50 o
   3    6    5      1193.01         1.88      1175.95 o
   4    6    5     10768.21         2.07     11496.93 o
   5    6    5      5950.58         0.38      5704.31 o
   6    6    5     12570.89         1.39     11832.31 o
   7    6    5      2977.88         4.04      1733.39 o
   8    6    5     28402.36         1.93     29696.05 o
   9    6    5       440.16         3.88       283.43 o
  10    6    5      1615.24         2.99      1517.11 o
  11    6    5      5744.12         6.60      6623.14 o
  12    6    5      2683.24        40.07      4392.68 o
 -13    7    5        58.22       228.31         7.69 o
 -12    7    5      7609.07         2.43      8109.99 o
 -11    7    5       721.46        15.37       289.44 o
 -10    7    5      8883.06         1.85      8865.92 o
  -9    7    5      3886.28         3.13      3704.56 o
  -8    7    5     13843.88         2.02     13104.98 o
  -7    7    5      2919.24         2.50      2186.30 o
  -6    7    5     10318.50         1.69     10320.47 o
  -5    7    5       886.25         6.10       645.03 o
  -4    7    5      1073.22         6.55       989.28 o
  -3    7    5      4090.88         3.50      3546.97 o
  -2    7    5      2255.30         1.69      1832.67 o
  -1    7    5        71.57        41.99        26.25 o
   0    7    5      1245.38         2.50       943.77 o
   1    7    5      3090.25         0.98      2822.15 o
   2    7    5       909.02         3.42       380.14 o
   3    7    5      1108.22         3.24      1033.01 o
   4    7    5      5337.76         1.12      5744.58 o
   5    7    5       743.11         5.43        95.69 o
   6    7    5     16378.88         2.53     15456.81 o
   7    7    5      6126.19        11.02      5452.51 o
   8    7    5      8852.93         0.62      8699.62 o
   9    7    5      1127.62         2.07       969.85 o
  10    7    5      5964.47        10.37      6291.64 o
  11    7    5       881.50         2.16       678.12 o
  12    7    5      5294.02         0.88      5547.92 o
 -12    8    5      4707.33         8.18      4564.87 o
 -11    8    5       262.76        42.64       150.46 o
 -10    8    5       898.20        11.97       159.29 o
  -9    8    5       399.60        23.43       197.76 o
  -8    8    5       197.68        41.86       278.23 o
  -7    8    5      1407.00         7.40      1099.64 o
  -6    8    5      4769.28         5.71      4451.68 o
  -5    8    5      1821.58         3.92       352.14 o
  -4    8    5      4808.04         1.69      4838.61 o
  -3    8    5      1400.26         3.42      1408.54 o
  -2    8    5       688.54         6.35       616.07 o
  -1    8    5       164.35        28.52         8.06 o
   0    8    5       765.08         4.75       696.73 o
   1    8    5      3038.21         1.12      2967.74 o
   2    8    5      2816.42         2.46      2464.27 o
   3    8    5      1190.94         5.66       989.28 o
   4    8    5     20369.00         1.96     21373.28 o
   5    8    5      7915.66        11.97      7641.55 o
   6    8    5      7551.61         3.42      7364.88 o
   7    8    5       354.95        12.89       366.43 o
   8    8    5       922.94         3.35       906.00 o
   9    8    5     10359.17         3.72     10293.45 o
  10    8    5       712.36         3.03       796.05 o
  11    8    5       291.38         6.55         2.41 o
  12    8    5      7313.67        63.84      8522.61 o
 -12    9    5      1363.82        13.47       485.14 o
 -11    9    5      8486.09         4.08      8891.00 o
 -10    9    5      3564.09         7.90      3455.10 o
  -9    9    5      5689.68         2.16      5818.79 o
  -8    9    5     21307.24         1.54     21373.28 o
  -7    9    5      1874.89         4.49      1576.43 o
  -6    9    5      9391.55         1.12     10114.20 o
  -5    9    5      1366.78         7.95       568.57 o
  -4    9    5     10666.76         2.53     11919.33 o
  -3    9    5     17910.47         3.20     17318.78 o
  -2    9    5     36702.90         2.22     33967.69 o
  -1    9    5     26683.22         6.60     26963.98 o
   0    9    5     22940.13         9.92     22897.70 o
   1    9    5     28345.09        16.73     26254.81 o
   2    9    5     21603.12         2.22     22138.83 o
   3    9    5       653.82         7.29        60.27 o
   4    9    5     12870.90         1.28     13711.09 o
   5    9    5      1693.32         2.10      1318.46 o
   6    9    5      2293.45         1.51      2205.01 o
   7    9    5      3613.21         7.34      2910.02 o
   8    9    5      2053.00         9.00      1562.37 o
   9    9    5      4404.98         1.17      4112.11 o
  10    9    5      3772.42         0.96      3539.04 o
  11    9    5     10681.22        14.52     11798.55 o
 -11   10    5      3285.58         4.49      3439.47 o
 -10   10    5       551.31        22.94       377.55 o
  -9   10    5      1367.52         9.18       778.63 o
  -8   10    5      4901.40         2.34      4722.06 o
  -7   10    5      2463.14         3.80      2700.93 o
  -6   10    5      3566.48         7.62      3640.04 o
  -5   10    5       719.31        11.49       622.69 o
  -4   10    5       330.15        20.25        46.07 o
  -3   10    5      8188.44         3.17      6260.01 o
  -2   10    5      3261.55         4.28      3421.28 o
  -1   10    5       222.61        24.40        97.87 o
   0   10    5      1963.38         2.89      1964.08 o
   1   10    5      2389.25         2.22      1977.87 o
   2   10    5     32949.51         0.88     31378.13 o
   3   10    5      3778.56         1.35      4160.61 o
   4   10    5      3591.60         1.59      3576.09 o
   5   10    5      1156.68         8.76       975.38 o
   6   10    5       196.56        26.42        25.80 o
   7   10    5       248.06        16.48        11.22 o
   8   10    5      9133.62         0.77      8440.90 o
   9   10    5       657.92        17.56       674.66 o
  10   10    5      2388.28         3.39      2165.61 o
 -11   11    5      3014.01         5.20      2977.41 o
 -10   11    5     12312.12         6.10     13535.04 o
  -9   11    5      1191.63        10.96       158.73 o
  -8   11    5     13978.33         1.77     14624.47 o
  -7   11    5      6350.50         1.99      5764.77 o
  -6   11    5      4074.27         2.46      3934.84 o
  -5   11    5       657.41        13.25       630.47 o
  -4   11    5       308.35        24.21        17.57 o
  -3   11    5       214.62        41.73        26.03 o
  -2   11    5       512.12        15.60       194.66 o
  -1   11    5       726.30        10.30       745.56 o
   0   11    5        58.68       100.40        15.24 o
   1   11    5      2539.15         2.96      2396.48 o
   2   11    5       155.75        31.70         8.97 o
   3   11    5       836.37         6.25      1008.91 o
   4   11    5        27.14       249.64         6.06 o
   5   11    5       760.10         6.97       558.04 o
   6   11    5      7814.56         1.06      7141.98 o
   7   11    5       970.32         5.76       461.97 o
   8   11    5     16814.31         9.73     16431.37 o
   9   11    5      2020.50         3.39      1574.67 o
  10   11    5      7327.36         4.88      7487.22 o
 -10   12    5      2870.82         5.86      3052.92 o
  -9   12    5      8738.51         2.56      9080.23 o
  -8   12    5      3226.24         5.62      3262.29 o
  -7   12    5      1434.14        35.52       503.88 o
  -6   12    5      4072.99         2.92      3868.34 o
  -5   12    5      1300.32        20.52        65.55 o
  -4   12    5      9104.98         3.28      9430.18 o
  -3   12    5       114.28        71.40        80.70 o
  -2   12    5       156.00        49.28       209.79 o
  -1   12    5       235.32        45.43         0.01 o
   0   12    5       990.99         7.84       757.73 o
   1   12    5       341.88        19.54       357.15 o
   2   12    5      3741.77         1.93      3879.38 o
   3   12    5      1558.67         4.28      1153.24 o
   4   12    5     22347.26         0.86     23167.01 o
   5   12    5      1073.22         6.10       799.81 o
   6   12    5     12555.20         2.22     12607.03 o
   7   12    5      4225.00         2.40      4035.66 o
   8   12    5       658.44         9.61       407.43 o
   9   12    5     12741.89         1.64     13349.88 o
  -9   13    5      3547.39         4.80      4223.80 o
  -8   13    5       869.07        21.16       882.12 o
  -7   13    5       409.25        33.52        11.82 o
  -6   13    5      6321.84         2.34      7239.79 o
  -5   13    5      3905.00         7.78      3070.11 o
  -4   13    5     13509.41         1.61     13125.30 o
  -3   13    5      7508.22         2.53      5684.22 o
  -2   13    5     11075.46        22.85     10374.62 o
  -1   13    5      8898.15         7.13      8799.21 o
   0   13    5      7929.90         2.96      8125.98 o
   1   13    5      9930.12         2.43     10042.94 o
   2   13    5      9019.30         3.24      8477.62 o
   3   13    5      2935.47         2.86      2338.20 o
   4   13    5     18352.12         4.16     19639.38 o
   5   13    5       542.42        16.56       136.13 o
   6   13    5      4348.08         1.93      4261.37 o
   7   13    5      1981.14         4.04      1944.47 o
   8   13    5       215.50        43.69       119.10 o
  -7   14    5       480.05        33.06       330.02 o
  -6   14    5       119.46       139.71        17.76 o
  -5   14    5      2145.54         6.10      2081.79 o
  -4   14    5      1225.70        10.30       968.46 o
  -3   14    5      2016.01         7.45      1783.62 o
  -2   14    5        23.04       457.53        21.70 o
  -1   14    5       257.60        46.24       222.84 o
   0   14    5        70.39       133.40         1.00 o
   1   14    5       129.50        71.23        31.99 o
   2   14    5       341.14        25.81       176.53 o
   3   14    5      6371.23         7.73      6390.55 o
   4   14    5       272.25        30.36        13.07 o
   5   14    5       751.31        11.83       628.24 o
   6   14    5      1076.50         7.84       956.08 o
   7   14    5      1731.39         5.38      1750.06 o
  -5   15    5       456.68        32.60       117.65 o
  -4   15    5      1173.75        11.97      1234.47 o
  -3   15    5       248.38        53.88        52.61 o
  -2   15    5        35.28       337.09        23.38 o
  -1   15    5       132.94        85.56         0.24 o
   0   15    5       246.49        43.16         1.23 o
   1   15    5       -15.52       669.77        38.30 o
   2   15    5      3140.48         6.40      3400.55 o
   3   15    5      1020.80        10.05      1205.03 o
   4   15    5      1940.40         6.35      2246.87 o
   5   15    5       260.50        48.16       228.17 o
  -3   16    5       907.21        15.13       835.33 o
  -2   16    5       304.50        46.92        44.28 o
  -1   16    5       -23.72       556.02        52.93 o
   0   16    5       590.49        27.67       431.04 o
   1   16    5       963.48        14.06       906.00 o
   2   16    5      1096.27        11.36      1034.44 o
   3   16    5       585.16        20.79       512.88 o
 -14    0    6      9779.23         1.88      9211.75 o
 -13    0    6       465.70        26.42        72.17 o
 -12    0    6      2813.24         3.92      3359.29 o
 -11    0    6     24354.72         0.72     25371.05 o
 -10    0    6      1788.44         6.10      1624.35 o
  -9    0    6      5899.78         1.51      5511.63 o
  -8    0    6     47694.19         6.55     50737.42 o
  -7    0    6       469.16        19.01       260.75 o
  -6    0    6     26653.83        14.14     26644.41 o
  -5    0    6     18629.52        26.11      6981.68 o
  -4    0    6     45143.50        46.79     38718.07 o
  -3    0    6     12866.36         2.25       133.55 o
  -2    0    6     31687.56        83.91     36804.45 o
  -1    0    6      1331.52         1.46       716.78 o
   0    0    6      4033.52         0.42      5413.27 o
   1    0    6      8049.68         0.18      5571.07 o
   2    0    6    172756.61       243.67    166102.41 o
   3    0    6    115967.49         4.28    106215.88 o
 -14    1    6      1004.89        15.60      1231.35 o
 -13    1    6      3887.52         3.57      3926.50 o
 -12    1    6       360.24        38.56       264.35 o
 -11    1    6      8091.00         1.51      7364.88 o
 -10    1    6      2025.90         4.54      1855.53 o
  -9    1    6      5212.84         4.67      4813.95 o
  -8    1    6       688.54        20.25       874.24 o
  -7    1    6     14508.20         4.24     15352.19 o
  -6    1    6      5930.54        11.97      5907.11 o
  -5    1    6     23722.16         6.25     24502.41 o
  -4    1    6      3735.65         3.39      1590.55 o
  -3    1    6      5140.89         1.17      4603.92 o
  -2    1    6       517.11         6.20       169.53 o
  -1    1    6       494.17         7.95       822.56 o
   0    1    6       502.21         3.65       314.88 o
   1    1    6      4444.89         5.29      4525.99 o
   2    1    6      7363.36         8.82      6572.69 o
   3    1    6     33885.45         0.18     34591.92 o
   4    1    6     13361.05         0.08     10025.17 o
 -14    2    6      2996.47         5.20      3040.68 o
 -13    2    6      5041.00         6.50      5972.07 o
 -12    2    6     15700.09         1.12     13360.13 o
 -11    2    6       806.56        12.39       595.32 o
 -10    2    6     19287.65         2.25     19268.13 o
  -9    2    6      4873.44         8.18      4189.28 o
  -8    2    6      9277.54         3.84      9237.32 o
  -7    2    6      7426.99         0.90      7978.69 o
  -6    2    6      9414.82         2.96      8974.86 o
  -5    2    6      7392.56         3.61      8749.35 o
  -4    2    6      6215.75         0.90      7037.39 o
  -3    2    6      6933.89         3.76      2559.88 o
  -2    2    6     17439.84        20.70        36.67 o
  -1    2    6     69643.21        17.56     56846.62 o
   0    2    6    162046.50         6.35    146758.57 o
   1    2    6    222453.72        47.06    221606.28 o
   2    2    6     56677.32        11.36     63236.06 o
   3    2    6      1850.72         1.69      1713.14 o
   4    2    6      4096.00         2.43      4117.80 o
   5    2    6      5844.60         0.27      4916.06 o
   6    2    6      6874.07         0.18      5370.92 o
   7    2    6      7298.28         5.71      6750.10 o
   8    2    6      8738.51         0.09      9616.33 o
   9    2    6      1301.77         0.46       865.08 o
 -14    3    6      1283.07        11.22      1237.58 o
 -13    3    6       372.10        31.81         2.69 o
 -12    3    6      6746.98         2.16      6116.92 o
 -11    3    6       202.21        49.70       175.35 o
 -10    3    6        96.63        93.90        29.05 o
  -9    3    6     23457.99         2.76     22516.67 o
  -8    3    6     13181.34         8.76     11702.38 o
  -7    3    6     12170.50         0.83     10588.08 o
  -6    3    6       726.84        12.89       475.42 o
  -5    3    6       421.48        10.11       241.08 o
  -4    3    6       772.84         6.10       647.28 o
  -3    3    6      1941.28         1.88      2276.40 o
  -2    3    6     18117.16         1.30     17913.45 o
  -1    3    6       400.80         6.35       561.19 o
   0    3    6       781.76         3.17       656.35 o
   1    3    6      1510.88        36.97       731.10 o
   2    3    6       540.56         2.04       313.31 o
   3    3    6       106.50         9.30        19.88 o
   4    3    6      1592.81         4.88      1565.88 o
   5    3    6      5490.81         0.18      5000.40 o
   6    3    6     16491.70         0.10     14850.66 o
   7    3    6      9810.90        15.13      9817.49 o
   8    3    6     13361.05         0.10     12958.11 o
   9    3    6       274.23         2.53       389.72 o
  10    3    6      1483.79         1.74      1288.03 o
  11    3    6      2120.60         9.12      2114.30 o
  12    3    6       173.19         1.99       249.42 o
 -14    4    6      2232.56         7.13      2114.30 o
 -13    4    6      7032.50         2.40      6926.19 o
 -12    4    6      6834.33         2.07      7112.02 o
 -11    4    6      1987.38         5.38      1700.31 o
 -10    4    6     16113.76         3.50     16768.60 o
  -9    4    6       989.10        55.80       450.60 o
  -8    4    6     21432.96         7.56     21993.85 o
  -7    4    6      2535.12         2.59      1897.80 o
  -6    4    6      2522.05        20.25       339.76 o
  -5    4    6     11582.06         2.99     12329.63 o
  -4    4    6      1073.22         7.78       226.17 o
  -3    4    6     26040.28        17.72     25882.36 o
  -2    4    6    231601.56        27.14    245393.27 o
  -1    4    6     63584.67        33.87     60641.64 o
   0    4    6    112473.04         8.64    109772.93 o
   1    4    6     14068.33       192.65      1610.07 o
   2    4    6      2119.68        10.24       272.34 o
   3    4    6     20560.69         3.65     17511.97 o
   4    4    6     17239.69         2.82     17617.80 o
   5    4    6     28638.79         3.17     28680.49 o
   6    4    6      3972.78         1.06      3302.96 o
   7    4    6      2432.46         8.35      1416.88 o
   9    4    6      1946.57         0.56      1259.53 o
  10    4    6       815.10         1.28       817.47 o
  12    4    6       613.06         5.20       493.97 o
 -13    5    6      3438.65         5.48      3860.07 o
 -12    5    6       478.30        26.11       404.75 o
 -11    5    6      3377.93         3.57      3507.45 o
 -10    5    6      1352.03         9.86      1691.17 o
  -9    5    6      2132.59         4.20      2446.69 o
  -8    5    6       331.60        26.63        15.94 o
  -7    5    6       870.84         7.29       284.18 o
  -6    5    6      4463.58         2.10      4244.01 o
  -5    5    6      3116.99         2.34      2009.56 o
  -4    5    6     19090.95        11.02     18882.14 o
  -3    5    6      4711.45        12.04      4200.77 o
  -2    5    6     10970.47         0.86     10163.34 o
  -1    5    6      2940.89         1.10      3179.21 o
   0    5    6       406.02         6.35       378.41 o
   1    5    6       984.08         2.50       216.92 o
   2    5    6     11470.41         4.37     10854.50 o
   3    5    6      4230.20         7.02      2831.58 o
   4    5    6     14388.00         2.37     14320.28 o
   5    5    6       247.43        10.56       111.95 o
   6    5    6      9377.99         6.45      8865.92 o
   7    5    6      2891.21         8.35      2577.86 o
   8    5    6      4112.66         1.17      4249.79 o
   9    5    6       240.87         6.76         3.55 o
  10    5    6       330.51        16.56       370.69 o
  11    5    6       187.96        14.75       228.17 o
  12    5    6       119.90        53.00        49.44 o
 -13    6    6      6938.89         2.56      7950.98 o
 -12    6    6      1987.38         7.08      1729.70 o
 -11    6    6       825.99        17.89       738.31 o
 -10    6    6      9773.30         1.59      8987.47 o
  -9    6    6      4479.62         2.76      3745.17 o
  -8    6    6     10012.00         1.90      9642.45 o
  -7    6    6     16111.22         0.64     15556.24 o
  -6    6    6      4732.06         1.64      5047.57 o
  -5    6    6     14886.44         0.69     16244.25 o
  -4    6    6    102297.63        10.56     95032.71 o
  -3    6    6     16543.10        20.79     11539.78 o
  -2    6    6     18179.13        24.60     16653.90 o
  -1    6    6      3119.22        20.07      1246.97 o
   0    6    6     32728.43         7.95     34525.94 o
   1    6    6     31219.36        32.49     35196.86 o
   2    6    6     70140.23        23.81     68170.30 o
   3    6    6     11661.84        45.43      6511.69 o
   4    6    6      3029.40         4.20      1696.65 o
   5    6    6       522.58         3.03       251.52 o
   6    6    6      3102.49         4.62      2272.17 o
   7    6    6      3178.70         0.83      2682.52 o
   8    6    6      7059.36         1.30      7082.12 o
   9    6    6      1944.81         4.75      1565.88 o
  10    6    6       584.67        15.84       552.82 o
  11    6    6      3787.17         0.74      4097.90 o
  12    6    6       227.71        18.40        68.45 o
 -13    7    6      2290.58         6.60      2351.09 o
 -12    7    6      2252.45         6.76      2108.19 o
 -11    7    6      8630.41         2.43      9237.32 o
 -10    7    6      1378.64        15.76       973.99 o
  -9    7    6     18419.92         1.56     18784.73 o
  -8    7    6      2074.80         5.24      1997.65 o
  -7    7    6      2081.18         3.65      1620.77 o
  -6    7    6       896.40        23.62        51.97 o
  -5    7    6     10255.61         2.76      9958.65 o
  -4    7    6      6635.73         1.39      6731.89 o
  -3    7    6     12717.07         0.56     12766.93 o
  -2    7    6      2279.11         4.84      1847.89 o
  -1    7    6       947.41         5.76       760.17 o
   0    7    6       336.36         9.12       211.73 o
   1    7    6      5844.60         0.66      6260.01 o
   2    7    6      2332.89         3.80      1604.74 o
   3    7    6      8723.56         2.99      8396.13 o
   4    7    6      5247.55         4.75      4606.93 o
   5    7    6     11476.84         0.67     10951.77 o
   6    7    6       980.32         1.85       823.83 o
   7    7    6      2426.55         4.16      2213.35 o
   8    7    6      3276.42         0.62      2431.35 o
   9    7    6       119.68        25.20        60.62 o
  10    7    6       460.10         1.77       298.57 o
  11    7    6       169.78        33.64       131.51 o
  12    7    6       936.36        10.56       973.99 o
 -12    8    6       216.97        64.32       170.11 o
 -11    8    6     11434.02         6.71     12270.59 o
 -10    8    6      1188.18         9.55       660.90 o
  -9    8    6       697.49        29.38       513.89 o
  -8    8    6     20340.46         4.71     22112.43 o
  -7    8    6      1618.45         5.20      1401.89 o
  -6    8    6      9300.67         2.31      8302.89 o
  -5    8    6     22548.03        16.32     19963.99 o
  -4    8    6      1736.39         4.62      1506.76 o
  -3    8    6      1578.47        31.14        44.28 o
  -2    8    6     61201.81        19.27     64593.10 o
  -1    8    6     23577.60        25.70     21030.92 o
   0    8    6     51057.92         8.94     47871.24 o
   1    8    6      7724.65        48.72      3709.96 o
   2    8    6     29415.68         1.49     30210.46 o
   3    8    6     10708.11         4.75      9280.00 o
   4    8    6     46306.74        40.70     40100.67 o
   5    8    6      7255.63         1.32      7361.08 o
   6    8    6       143.04        19.62        20.08 o
   7    8    6      2727.97         5.90      1604.74 o
   8    8    6      2240.13         0.86      2067.65 o
   9    8    6       156.50        15.37         4.63 o
  10    8    6      1927.21         2.59      1698.48 o
  11    8    6       727.92         9.36       629.35 o
 -12    9    6      1196.47        13.40       755.29 o
 -11    9    6       153.51        90.25        21.90 o
 -10    9    6       671.85        18.92       502.89 o
  -9    9    6      2292.49         5.29      2071.68 o
  -8    9    6     12936.79        19.18     11373.59 o
  -7    9    6     27377.01         1.23     28328.47 o
  -6    9    6     14440.83         1.28     15407.21 o
  -5    9    6      1027.20        29.05       427.37 o
  -4    9    6      3694.21         1.88      3144.29 o
  -3    9    6      2239.18        12.96      2061.60 o
  -2    9    6       174.24        36.24        38.30 o
  -1    9    6      6449.70         0.94      6856.22 o
   0    9    6      2219.35         3.20      1654.88 o
   1    9    6       275.56        15.37       300.87 o
   2    9    6     13162.97         1.51     12016.39 o
   3    9    6      5222.95         0.88      4469.46 o
   4    9    6      4214.61         4.80      4322.40 o
   5    9    6       884.47         6.40       391.47 o
   6    9    6      2656.37        20.34       452.49 o
   7    9    6      2804.76         6.05      2705.54 o
   8    9    6      4684.03         1.02      4573.87 o
   9    9    6      1098.26         5.62       827.65 o
  10    9    6       284.60         9.80       152.64 o
  11    9    6      5794.25         3.88      6337.46 o
 -11   10    6      1658.12        11.42      1796.76 o
 -10   10    6      6601.56         3.13      6673.78 o
  -9   10    6      4346.76         4.28      4667.35 o
  -8   10    6      1686.74         6.81      1262.68 o
  -7   10    6      2587.76         4.97      2238.46 o
  -6   10    6      7380.53         1.82      6830.53 o
  -5   10    6      8569.20        44.49      9963.08 o
  -4   10    6      7354.78         1.25      6013.28 o
  -3   10    6      3439.82        35.88      1066.07 o
  -2   10    6     10481.66        53.14      3879.38 o
  -1   10    6     14409.60        21.62     13293.55 o
   0   10    6     40232.34        16.24     40698.08 o
   1   10    6    113629.67         1.56    117245.00 o
   2   10    6     46040.28        19.98     45788.15 o
   3   10    6      8051.47         0.74      6659.29 o
   4   10    6      1022.08         7.02      1095.23 o
   5   10    6      2471.08         2.22      1735.24 o
   6   10    6      1369.00         2.86      1166.84 o
   7   10    6      6438.46         5.11      6408.29 o
   8   10    6      2079.36         2.25      1755.63 o
   9   10    6       404.41        15.37         9.37 o
  10   10    6       542.42        12.46       639.41 o
 -10   11    6       365.57        40.83       156.50 o
  -9   11    6     11431.89         4.93     11345.22 o
  -8   11    6       479.61        26.63       630.47 o
  -7   11    6      6583.70         1.99      6768.34 o
  -6   11    6      4099.84         4.62      3470.76 o
  -5   11    6     17408.16         3.13     18086.05 o
  -4   11    6      3165.19        27.56      2836.30 o
  -3   11    6     10807.68         1.90     11227.39 o
  -2   11    6      3009.62         2.50      2929.19 o
  -1   11    6      1969.58         4.58      1703.97 o
   0   11    6      3070.27         2.22      2721.72 o
   1   11    6      2644.02         2.69      2657.30 o
   2   11    6       923.55        10.05       171.85 o
   3   11    6      7600.35         0.92      6963.16 o
   4   11    6      1147.85         7.90       288.69 o
   5   11    6     17532.41         2.13     16165.19 o
   6   11    6       402.00        10.69        39.40 o
   7   11    6       381.42        10.76       183.07 o
   8   11    6       530.38        10.69       203.42 o
   9   11    6       734.95         6.60       598.58 o
  -9   12    6       331.97        47.20        26.71 o
  -8   12    6     10142.50         1.90      9486.27 o
  -7   12    6       843.32        14.52       497.93 o
  -6   12    6      3102.49         4.08      2535.25 o
  -5   12    6      1116.90        36.72        14.73 o
  -4   12    6      2674.96        26.01       872.93 o
  -3   12    6     22389.14         9.86     21037.36 o
  -2   12    6     25536.04        12.89     25229.92 o
  -1   12    6      4446.22         2.02      4075.21 o
   0   12    6      4523.91         1.90      3637.37 o
   1   12    6      1974.91        20.43       609.48 o
   2   12    6      5873.69         2.16      4517.04 o
   3   12    6     44310.25        13.25     41092.81 o
   4   12    6     25319.17         8.47     26687.88 o
   5   12    6      8877.41         0.88      7719.30 o
   6   12    6       371.72        17.81       260.75 o
   7   12    6      6689.60         1.80      6713.71 o
   8   12    6      2172.49         2.79      2095.98 o
  -8   13    6       324.72        50.27        21.49 o
  -7   13    6       700.13        20.25       647.28 o
  -6   13    6      9376.05         1.77      9352.80 o
  -5   13    6      4261.48         3.88      4436.90 o
  -4   13    6      1708.17         6.55      1544.88 o
  -3   13    6       404.01        34.22        85.96 o
  -2   13    6       616.53        15.52       690.88 o
  -1   13    6      2622.46         3.72      2648.16 o
   0   13    6      2067.52         4.67      1587.02 o
   1   13    6       996.03         8.24       722.73 o
   2   13    6      6077.76         1.56      6326.87 o
   3   13    6      4918.22         2.04      4351.61 o
   4   13    6      7301.70         5.76      7781.79 o
   5   13    6       466.13        15.92        43.11 o
   6   13    6       551.31        12.46       352.14 o
   7   13    6       929.64         7.73       754.07 o
  -6   14    6      2397.08         6.60      2323.21 o
  -5   14    6       252.17        52.56        22.32 o
  -4   14    6     28642.18         1.00     28455.55 o
  -3   14    6       920.52        16.97        40.81 o
  -2   14    6     24034.30        43.69     23922.57 o
  -1   14    6      8304.68        16.08      6808.55 o
   0   14    6     44436.64         4.58     45428.13 o
   1   14    6     11933.38         2.31     11544.54 o
   2   14    6     18818.35         3.53     17729.86 o
   3   14    6      2865.46        17.39      2053.55 o
   4   14    6       423.12        20.25       323.60 o
   5   14    6       627.00        18.58       187.30 o
   6   14    6      1635.39         5.34      1465.72 o
  -4   15    6      2283.88         7.13      2486.34 o
  -3   15    6     10541.13         2.25     11016.86 o
  -2   15    6      2530.09         5.66      2234.27 o
  -1   15    6       182.25        66.75       164.94 o
   0   15    6       423.12        27.67       403.85 o
   1   15    6      4921.02         2.66      5377.42 o
   2   15    6      4671.72         2.76      4386.80 o
   3   15    6       791.86        12.82       729.90 o
   4   15    6       154.26        64.16       167.23 o
   5   15    6      3955.15         3.42      4267.16 o
  -2   16    6     26289.38         0.92     28268.77 o
  -1   16    6     14481.72        27.14     15550.71 o
   0   16    6     12128.62         2.53     12607.03 o
   1   16    6      1222.20        74.65        75.22 o
   2   16    6      2239.18        21.90      2573.36 o
 -13    0    7      3411.73         4.71      3637.37 o
 -12    0    7     22575.06         0.94     21685.72 o
 -10    0    7       478.73        19.98       257.90 o
  -9    0    7       311.17        26.52       100.52 o
  -8    0    7      1388.31         5.11      1264.26 o
  -7    0    7     22782.88         0.52     26796.69 o
  -6    0    7      4912.61         1.42      4252.68 o
  -5    0    7     36760.39        20.70     37128.56 o
  -4    0    7       693.80         5.66       715.59 o
  -3    0    7       133.40        34.22        71.42 o
  -2    0    7      1163.49         2.46      1102.59 o
  -1    0    7        70.73       128.37       158.73 o
   0    0    7     10391.76         3.72      9620.68 o
   1    0    7     17934.57        25.91     18080.08 o
   2    0    7      3950.12         1.96      3589.37 o
   3    0    7     99925.53         6.15     99347.44 o
 -13    1    7      2224.07         6.76      2291.24 o
 -12    1    7      1283.07        10.30      1326.52 o
 -11    1    7      1290.25         7.95      1289.62 o
 -10    1    7       717.70        13.10       618.27 o
  -9    1    7     10263.72         8.24      9258.65 o
  -8    1    7       896.40         7.90       869.00 o
  -7    1    7     12303.25        14.82     12567.21 o
  -6    1    7      4697.73         1.69      5364.42 o
  -5    1    7      1961.60         2.25      2122.47 o
  -4    1    7      1225.70         4.04      1588.78 o
  -3    1    7      4017.02         1.00      3541.68 o
  -2    1    7      4304.67         1.80      4080.88 o
  -1    1    7      6417.61         1.06      6918.80 o
   0    1    7      6329.79         4.12      6673.78 o
   1    1    7      4092.16         1.72      4854.05 o
   2    1    7       173.45         3.61       109.61 o
   3    1    7      4525.25         2.16      4252.68 o
   4    1    7       553.66         0.98       568.57 o
 -14    2    7      1263.80        12.96      1550.12 o
 -13    2    7      4036.06         4.12      4241.12 o
 -12    2    7      2742.62         5.66      2342.49 o
 -11    2    7       549.90        20.16       372.40 o
 -10    2    7        84.09       117.07         8.06 o
  -9    2    7       171.61        47.61        14.90 o
  -8    2    7      8440.10         9.49      8158.01 o
  -7    2    7      5374.36         1.37      5798.51 o
  -6    2    7      7837.56         0.86      7548.76 o
  -5    2    7       925.38         4.93      1037.29 o
  -4    2    7        24.30       160.28        13.89 o
  -3    2    7      5449.39         1.54      5764.77 o
  -2    2    7      2335.79         2.31      2211.26 o
  -1    2    7       160.53        15.29       216.92 o
   0    2    7     10308.34         9.49      9352.80 o
   1    2    7      3957.67         1.25      3982.29 o
   2    2    7       309.76         2.62       193.42 o
   3    2    7       335.26         2.10       405.64 o
   4    2    7      2542.18         0.21      2186.30 o
   5    2    7      1122.25         0.37      1166.84 o
 -13    3    7       556.96        35.16        31.00 o
 -12    3    7      7116.61        15.29      6952.05 o
 -11    3    7      5916.69         2.16      6207.47 o
 -10    3    7      7793.36        12.32      6933.57 o
  -9    3    7       568.35        15.29       562.24 o
  -8    3    7      7157.16         1.74      7595.08 o
  -7    3    7       853.81         7.73       751.63 o
  -6    3    7       234.09        23.72       187.91 o
  -5    3    7      8332.04         5.15      8266.55 o
  -4    3    7       250.59        20.16       231.54 o
  -3    3    7      2165.04         2.28      2361.86 o
  -2    3    7       155.75        21.34       112.42 o
  -1    3    7      7288.04         1.77      7357.27 o
   0    3    7      2223.12         1.46      2394.31 o
   1    3    7      1175.80         1.66      1092.30 o
   2    3    7      2205.24         4.00      2095.98 o
   3    3    7      3277.56         0.67      3121.94 o
   4    3    7      1168.27         0.74      1232.91 o
   5    3    7      7323.94         0.16      7018.79 o
   6    3    7      4436.89         8.88      4582.87 o
   7    3    7      1386.82         1.82      1165.32 o
   8    3    7      7567.26         0.21      7391.56 o
 -13    4    7      3094.70         5.20      2855.24 o
 -12    4    7      1849.86         7.34      1453.85 o
 -11    4    7      1330.79         8.82      1310.41 o
 -10    4    7       602.21        17.64       397.64 o
  -9    4    7      2392.19         4.62      2188.37 o
  -8    4    7      7668.50         2.22      8098.01 o
  -7    4    7      5912.07         4.33      6231.96 o
  -6    4    7      1740.56         3.53      1658.49 o
  -5    4    7      4397.02         1.35      4628.03 o
  -4    4    7      3673.57         1.66      2994.38 o
  -3    4    7        48.86        76.74         4.07 o
  -2    4    7       233.17        13.32       200.90 o
  -1    4    7        84.46        31.14         9.78 o
   0    4    7      1508.55         2.04      1738.94 o
   1    4    7      1029.77         1.51      1107.01 o
   2    4    7      5201.29         0.67      5199.99 o
   3    4    7     20274.91        10.11     21993.85 o
   4    4    7        61.62         7.62        11.07 o
   5    4    7      4835.81        12.89      4715.96 o
   6    4    7     27625.76         3.84     28530.43 o
   7    4    7       515.74         1.49       511.88 o
   8    4    7      1115.56         1.32      1092.30 o
   9    4    7     15520.18         0.29     16465.51 o
  10    4    7       822.54         3.76      1154.74 o
  11    4    7       188.24         1.00       254.35 o
 -13    5    7      6533.49         2.92      6565.50 o
 -12    5    7      3637.30         4.24      3987.89 o
 -11    5    7      6880.70         6.30      6344.53 o
 -10    5    7     12613.54         3.50     11808.19 o
  -9    5    7      3845.24         3.35      3589.37 o
  -8    5    7      1112.22         7.24      1178.99 o
  -7    5    7        65.45        98.80       149.92 o
  -6    5    7       273.90        27.67       317.25 o
  -5    5    7      1714.79         3.31      1656.69 o
  -4    5    7       301.37        26.42       252.93 o
  -3    5    7      4415.60         1.08      4410.34 o
  -2    5    7      1245.38         3.96      1299.20 o
  -1    5    7     10780.67         2.25     10011.85 o
   0    5    7       518.93         5.20       597.49 o
   1    5    7      1257.41         2.04       978.15 o
   2    5    7      2302.08         0.83      2202.93 o
   3    5    7      5148.06         4.80      5319.03 o
   4    5    7        87.24        14.59        82.30 o
   5    5    7      1253.87         1.12      1098.17 o
   6    5    7      1724.74         4.08      1527.50 o
   7    5    7     20572.16         2.72     19077.71 o
   8    5    7      7623.04         0.77      7475.71 o
   9    5    7      5679.13         0.52      5199.99 o
  10    5    7       690.64         5.15       872.93 o
  11    5    7      1116.23         3.39      1153.24 o
 -13    6    7      3093.58         5.81      3112.04 o
 -12    6    7       510.76        28.84       479.29 o
 -11    6    7       893.41        14.21       488.08 o
 -10    6    7       254.08        54.17        12.28 o
  -9    6    7       506.70        18.84       518.93 o
  -8    6    7      1621.67         5.29      1494.73 o
  -7    6    7       320.41        23.14       284.18 o
  -6    6    7       368.64        17.81       392.35 o
  -5    6    7      6499.58         1.28      6508.11 o
  -4    6    7      1973.14         2.96      1826.97 o
  -3    6    7      1808.80         3.39      1863.18 o
  -2    6    7      3981.61         1.19      3794.20 o
  -1    6    7       101.00        39.31        58.90 o
   0    6    7      4909.80         1.44      4894.31 o
   1    6    7      4101.12         1.19      4061.06 o
   2    6    7       363.28         6.05       264.35 o
   3    6    7      8199.30         0.98      8298.85 o
   4    6    7       -25.30        60.84         8.83 o
   5    6    7      4330.96         1.17      3747.89 o
   6    6    7     26027.37        13.54     24287.61 o
   7    6    7     17832.93         0.24     16665.35 o
   8    6    7      1079.78         8.53       953.34 o
   9    6    7      1863.65         1.06      2087.87 o
  10    6    7     10776.52         0.50     11525.49 o
  11    6    7       859.08         2.28      1044.45 o
 -12    7    7      5090.82         4.33      5190.40 o
 -11    7    7      2712.33         5.43      2321.07 o
 -10    7    7      8073.02         1.88      7236.01 o
  -9    7    7      2986.62         4.58      3023.58 o
  -8    7    7       800.89        13.99       591.00 o
  -7    7    7     12047.26         1.30     12771.94 o
  -6    7    7      4991.42         1.72      5508.34 o
  -5    7    7     12789.35         9.61     15002.42 o
  -4    7    7      1134.34         5.38      1129.26 o
  -3    7    7     11547.65         9.12     11044.82 o
  -2    7    7     10436.67         0.66     10748.45 o
  -1    7    7     35739.90        10.69     37540.01 o
   0    7    7     32317.25         0.74     33779.90 o
   1    7    7      7086.27         2.50      7824.90 o
   2    7    7      7293.16         4.24      7629.92 o
   3    7    7     13071.35         7.45     12922.79 o
   4    7    7      1911.44         1.17      1798.64 o
   5    7    7     21412.47        19.71     22099.24 o
   6    7    7       127.24        15.29        89.71 o
   7    7    7       578.88         2.22       516.91 o
   8    7    7      1468.42         8.18      1332.99 o
   9    7    7      2475.06         6.97      2314.66 o
  10    7    7      7777.48         0.49      8820.03 o
  11    7    7       903.00         7.45       943.77 o
 -12    8    7      4265.40         9.61      4209.40 o
 -11    8    7       259.85        53.29        35.07 o
 -10    8    7       211.70        60.37        72.93 o
  -9    8    7       327.97        33.06       271.61 o
  -8    8    7       111.30        82.45        34.03 o
  -7    8    7      3961.44         2.53      3669.54 o
  -6    8    7       605.16        20.25       343.04 o
  -5    8    7     22731.59         2.16     22543.30 o
  -4    8    7      -123.21        59.44         3.55 o
  -3    8    7      1119.57         5.43      1037.29 o
  -2    8    7      1871.43         9.67      1977.87 o
  -1    8    7       861.42         5.66       826.38 o
   0    8    7       126.34        40.45         0.95 o
   1    8    7       109.41        34.46       186.69 o
   2    8    7      6872.41         0.62      7183.28 o
   3    8    7     46539.43        20.25     49970.91 o
   4    8    7       388.88         7.29       363.04 o
   5    8    7      4085.77         1.61      4089.38 o
   6    8    7     22308.41         2.07     22723.50 o
   7    8    7        79.21        26.01        32.75 o
   8    8    7       155.00         7.02       157.62 o
   9    8    7     18076.80        60.53     20819.16 o
  10    8    7       143.76        23.81       227.50 o
  11    8    7       522.12        10.69       408.32 o
 -11    9    7      1016.97        19.71       704.95 o
 -10    9    7       259.53        66.10        19.68 o
  -9    9    7      5323.16         3.31      5849.29 o
  -8    9    7      1933.36         6.66      1956.23 o
  -7    9    7      4881.82         3.46      4543.91 o
  -6    9    7     11138.69         1.08     11668.81 o
  -5    9    7       233.78        40.32        56.54 o
  -4    9    7      3270.70         2.25      3087.34 o
  -3    9    7         3.88      1565.78        72.55 o
  -2    9    7       267.32        22.56       236.97 o
  -1    9    7       824.26         8.35       735.90 o
   0    9    7      1819.88         3.80      1687.53 o
   1    9    7       661.00         8.47       701.42 o
   2    9    7      2851.56         1.54      2506.29 o
   3    9    7        50.41        93.12        79.51 o
   4    9    7        23.72       177.96       190.96 o
   5    9    7       133.40        20.88        16.66 o
   6    9    7       909.63         4.28       989.28 o
   7    9    7     10381.57         5.43     11007.55 o
   8    9    7       -11.56       235.93        26.03 o
   9    9    7      8286.46        26.94      9747.29 o
  10    9    7       148.60        30.14        20.88 o
 -10   10    7       120.78       119.25        36.94 o
  -9   10    7       260.82        51.70       107.76 o
  -8   10    7       559.80        20.88       431.96 o
  -7   10    7       693.27        22.37       560.14 o
  -6   10    7      1374.18         7.08      1678.43 o
  -5   10    7        64.32       130.19       247.32 o
  -4   10    7       118.81       136.42         7.57 o
  -3   10    7      8819.09         1.90      8222.24 o
  -2   10    7      2276.24         3.06      2327.49 o
  -1   10    7         8.64       854.39        66.63 o
   0   10    7       139.00        40.83        26.94 o
   1   10    7     16622.94         1.69     16883.69 o
   2   10    7       741.47        30.25       758.95 o
   3   10    7       345.22        16.56       243.15 o
   4   10    7       860.25         8.47       700.24 o
   5   10    7     11517.58         1.69     11265.03 o
   6   10    7      2674.96         1.56      2604.96 o
   7   10    7     10514.45         1.00     10025.17 o
   8   10    7      5467.12         1.25      5744.58 o
   9   10    7       515.29         4.67       639.41 o
 -10   11    7      2031.30         8.94      2255.29 o
  -9   11    7      1252.45        14.36      1188.15 o
  -8   11    7      4096.00         3.65      4950.34 o
  -7   11    7      1627.32         8.35      1711.30 o
  -6   11    7      1874.02         6.30      1958.19 o
  -5   11    7      3810.59         2.89      3846.30 o
  -4   11    7      1211.74         7.56      1115.88 o
  -3   11    7      3479.82         3.96      3813.35 o
  -2   11    7      1854.16         4.37      1917.18 o
  -1   11    7      4935.06         7.40      4835.52 o
   0   11    7      2577.59         3.28      2457.67 o
   1   11    7      1092.30         5.71       975.38 o
   2   11    7      1330.79         6.55      1391.94 o
   3   11    7      3781.02         1.66      3586.71 o
   4   11    7      1971.36         3.06      1865.09 o
   5   11    7      4352.04         1.32      3954.35 o
   6   11    7       594.87        10.37       555.95 o
   7   11    7       500.42        11.83       621.59 o
   8   11    7        38.44       142.56        71.05 o
   9   11    7       669.77        25.60       536.25 o
  -8   12    7       659.46        28.41       175.94 o
  -7   12    7       136.89        97.61        15.94 o
  -6   12    7       647.70        18.84       656.35 o
  -5   12    7      3177.58         5.57      3269.90 o
  -4   12    7       105.06        97.02         5.02 o
  -3   12    7        24.11       926.59        20.08 o
  -2   12    7       736.04        11.83       727.50 o
  -1   12    7       114.06        71.91         4.16 o
   0   12    7        20.61       438.06        59.93 o
   1   12    7       186.87        41.34        20.08 o
   2   12    7      3421.08         2.34      3728.90 o
   3   12    7     14030.40         1.30     13867.37 o
   4   12    7       493.73        10.76       384.48 o
   5   12    7         6.50      1691.68        10.06 o
   6   12    7      2542.18         3.35      2625.38 o
   7   12    7        13.62       386.52         3.64 o
   8   12    7       432.64        43.82       430.12 o
  -7   13    7       280.90        52.85        89.71 o
  -6   13    7       209.09        65.61        33.52 o
  -5   13    7      1594.40         8.76      1836.47 o
  -4   13    7      1789.29         6.92      1709.47 o
  -3   13    7       370.18        28.84       359.67 o
  -2   13    7       342.25        36.24       262.19 o
  -1   13    7      1612.83        11.29      1368.86 o
   0   13    7        83.91       104.24        32.75 o
   1   13    7       407.23        20.25       220.86 o
   2   13    7       659.98        14.36       526.03 o
   3   13    7      2010.63         4.84      1930.80 o
   4   13    7      2387.30         3.24      2537.48 o
   5   13    7       604.18        15.68       632.70 o
   6   13    7       182.52        50.55        83.51 o
   7   13    7     10786.90        17.39     11702.38 o
  -5   14    7       327.97        45.83       266.52 o
  -4   14    7       584.67        23.43       411.92 o
  -3   14    7      2450.25         5.62      2429.16 o
  -2   14    7       283.92        42.51       164.37 o
  -1   14    7       293.09        38.44        58.22 o
   0   14    7       370.18        33.06        66.99 o
   1   14    7      6982.27         1.80      7746.61 o
   2   14    7      1882.69         7.40      1738.94 o
   3   14    7       407.64        28.52        68.82 o
   4   14    7      2244.86         4.16      2031.50 o
   5   14    7     10052.07         8.35      9791.13 o
  -4   15    7      2110.48         8.58      1999.63 o
  -3   15    7      6997.32        10.76      7104.54 o
  -2   15    7      2194.92         6.97      2348.94 o
  -1   15    7      8755.34         1.90      8699.62 o
   0   15    7      5312.95         2.66      5283.50 o
   1   15    7      3765.05         3.42      3775.10 o
   2   15    7     11859.21         5.02     12280.42 o
   3   15    7      2754.15         4.08      3121.94 o
 -12    0    8     11511.14         1.56     10338.50 o
 -10    0    8      1756.45         6.00      1774.26 o
  -9    0    8      6018.66         1.88      6169.08 o
  -8    0    8      8155.90         1.21      8002.49 o
  -7    0    8       112.57        57.91        19.68 o
  -6    0    8       258.57        23.33       113.36 o
  -5    0    8     72900.00        87.98     70647.96 o
  -4    0    8     18098.32         6.35     19163.59 o
  -3    0    8       488.41         7.24       695.56 o
  -2    0    8      8676.92         5.76      9101.38 o
  -1    0    8     24982.96         1.85     22310.78 o
   0    0    8    128099.57        33.76    120087.38 o
   1    0    8     63973.58         0.12     66501.15 o
   2    0    8     58003.91        62.41     54605.65 o
   3    0    8     31662.64         8.29     29125.47 o
   4    0    8     25122.25         0.04     22476.74 o
 -13    1    8      1900.96        46.24      1401.89 o
 -12    1    8         4.71      2959.36        10.34 o
 -11    1    8      3343.15         5.15      3447.28 o
 -10    1    8      5978.38         2.02      5644.15 o
  -9    1    8       642.12        14.59       572.81 o
  -8    1    8     44470.37        12.11     42498.52 o
  -7    1    8      1177.18         8.47      1118.85 o
  -6    1    8     28267.70        23.43     29528.11 o
  -5    1    8      4000.56        25.91      4395.62 o
  -4    1    8      5782.08         0.88      5801.88 o
  -3    1    8      4677.19         1.96      5212.79 o
  -2    1    8      3261.55         1.06      3114.51 o
  -1    1    8       778.41         8.01       876.86 o
   0    1    8       131.10        18.23        50.70 o
   1    1    8       278.56         4.88       423.71 o
   2    1    8      4553.55         0.27      4261.37 o
   3    1    8       107.95         4.75       105.93 o
   4    1    8      6987.29         3.92      6782.95 o
 -13    2    8      1620.06        10.63      1532.70 o
 -11    2    8     13356.42        12.82     13181.26 o
 -10    2    8     15393.36        11.22     14277.84 o
  -9    2    8       208.22        43.03         2.48 o
  -8    2    8       655.87        12.11       362.20 o
  -7    2    8     57600.00        16.16     59759.99 o
  -6    2    8       183.06       209.67       183.07 o
  -5    2    8     15220.16         9.06     15138.57 o
  -4    2    8      4434.23         1.28      4786.29 o
  -3    2    8     88994.82        13.47     88370.59 o
  -2    2    8     19129.66         1.88     18796.89 o
  -1    2    8    165347.96        41.22    169299.76 o
   0    2    8      1927.21         2.59      1618.99 o
   1    2    8      7708.84         2.50      9004.30 o
   2    2    8     16078.24         2.43     15862.05 o
   3    2    8     17297.51        25.30     17641.36 o
   4    2    8     20471.89         0.08     17441.59 o
   5    2    8     30895.09         0.29     33122.70 o
 -13    3    8       -21.81       935.14         1.04 o
 -12    3    8      5225.84         9.06      5985.79 o
 -11    3    8      1639.44         8.18      2007.57 o
 -10    3    8       796.93        14.90       502.89 o
  -9    3    8       362.14        26.83       471.56 o
  -8    3    8      4057.69         2.40      4143.46 o
  -7    3    8       973.44         7.45       994.87 o
  -6    3    8      7044.24         1.12      7684.27 o
  -5    3    8     29036.16        14.29     30295.34 o
  -4    3    8     21532.63         2.82     22783.73 o
  -3    3    8     13593.23         1.85     13008.66 o
  -2    3    8      1360.13         3.42      1425.24 o
  -1    3    8      1228.50         3.10      1130.75 o
   0    3    8        47.20        44.62        24.03 o
   1    3    8       310.82         5.06       142.94 o
   2    3    8      2062.07         1.06      2171.80 o
   3    3    8      7995.94         0.31      7108.28 o
   4    3    8      7654.50         0.09      8145.99 o
   5    3    8       667.19         0.83       611.67 o
   6    3    8        77.09        15.21       111.01 o
   7    3    8       173.19         3.28       138.20 o
 -13    4    8      4656.70         4.00      5120.32 o
 -12    4    8      9331.56         6.60      9786.74 o
 -11    4    8     12861.83         9.30     11904.80 o
 -10    4    8      1248.92         9.30      1489.59 o
  -9    4    8      5640.01         2.02      5374.17 o
  -8    4    8      9934.11         1.44      9512.21 o
  -7    4    8     10078.15         1.66     10370.10 o
  -6    4    8       613.55        10.37       402.07 o
  -5    4    8     35645.44        22.66     37154.21 o
  -4    4    8     73343.47         5.43     71380.92 o
  -3    4    8     71128.89        45.02     67742.42 o
  -2    4    8      2072.98         4.24      2508.51 o
  -1    4    8      9362.50         1.82      9585.91 o
   0    4    8      4956.16         2.50      4878.81 o
   1    4    8     51216.22        35.88     53061.74 o
   2    4    8     38134.28        11.22     37953.71 o
   3    4    8      8905.70         9.61      8230.29 o
   4    4    8      3118.11         0.12      3094.74 o
   5    4    8      1420.54         1.30      1278.49 o
   6    4    8      2949.58         4.71      2972.57 o
   7    4    8     10855.56         0.14     11161.68 o
   8    4    8       140.42        11.09       116.69 o
   9    4    8      2125.21         0.48      2972.57 o
 -12    5    8      3026.10        11.70      3171.71 o
 -11    5    8      8286.46         2.07      8258.49 o
 -10    5    8     11530.46         1.42     11397.25 o
  -9    5    8      4349.40         2.59      4238.23 o
  -8    5    8     15730.18        13.76     15291.79 o
  -7    5    8        59.14       163.07        35.07 o
  -6    5    8      1330.79         4.97       973.99 o
  -5    5    8      3746.66         3.17      3546.97 o
  -4    5    8     14285.03        11.16     14565.52 o
  -3    5    8      7965.56         1.82      8018.37 o
  -2    5    8     15267.07         1.23     14501.34 o
  -1    5    8      5095.10         0.88      5344.94 o
   0    5    8      7477.06         1.44      7141.98 o
   1    5    8      1237.63         3.06       979.54 o
   2    5    8      4199.04         0.98      4189.28 o
   3    5    8     19193.33         3.20     19726.51 o
   4    5    8       954.19         1.25       979.54 o
   5    5    8        61.15        15.13         9.92 o
   6    5    8     19552.43         0.56     14603.02 o
   7    5    8      4438.22         4.45      4991.00 o
   8    5    8     11554.10         5.06     11335.77 o
   9    5    8      2810.06         5.66      3341.31 o
  10    5    8       484.44         4.33       701.42 o
 -12    6    8      5905.92         4.49      5468.90 o
 -11    6    8      5721.41         4.93      5951.52 o
 -10    6    8     13869.77         1.30     13659.19 o
  -9    6    8       120.78        86.12       109.15 o
  -8    6    8      1785.91         6.92      1796.76 o
  -7    6    8     26644.03         1.46     28725.59 o
  -6    6    8      -110.67        65.29        71.80 o
  -5    6    8      2911.68         2.56      2535.25 o
  -4    6    8     22964.37        42.25     22476.74 o
  -3    6    8     72113.73        14.44     70177.09 o
  -2    6    8     52628.95        22.94     54140.15 o
  -1    6    8    380812.41        56.55    399209.58 o
   0    6    8     16243.50         5.90     15489.92 o
   1    6    8     10326.62         5.90     10235.02 o
   2    6    8     43890.25         8.58     44235.24 o
   3    6    8      9260.21         1.28      9365.67 o
   4    6    8      2139.06         1.19      2041.51 o
   5    6    8     18686.89        14.59     19471.88 o
   6    6    8      4812.20        26.73      4316.57 o
   7    6    8       636.55         4.93       402.07 o
   8    6    8      2831.30         1.17      2548.67 o
   9    6    8      1285.94         4.62      1410.21 o
  10    6    8      5544.29        27.35      5778.26 o
 -12    7    8       683.30        26.01        75.99 o
 -11    7    8       535.92        28.62       672.35 o
 -10    7    8       269.62        46.65         6.62 o
  -9    7    8      3086.91         5.02      2852.87 o
  -8    7    8       338.93        35.76       110.08 o
  -7    7    8     19088.19         5.02     19995.34 o
  -6    7    8       944.33         9.55      1101.11 o
  -5    7    8     16151.87         1.99     15878.81 o
  -4    7    8       -60.22       134.79        46.67 o
  -3    7    8       823.69         8.29       791.06 o
  -2    7    8      2749.95         3.31      2462.07 o
  -1    7    8      3261.55         1.51      3249.64 o
   0    7    8       771.73         6.20       671.20 o
   1    7    8      1066.02         3.13       859.87 o
   2    7    8       292.07         9.61       205.32 o
   3    7    8     10621.36         3.10      9927.69 o
   4    7    8      1733.89         1.64      1420.22 o
   5    7    8      6317.07         0.36      5989.22 o
   6    7    8        78.50        18.58        10.06 o
   7    7    8      3330.44        12.74      4478.36 o
   8    7    8      1127.62         7.51      1044.45 o
   9    7    8      2311.69         1.21      2217.52 o
  10    7    8       108.99        32.83       141.35 o
 -11    8    8      7522.09         2.50      8436.82 o
 -10    8    8      1399.51        13.03      1209.65 o
  -9    8    8      2126.13         7.51      2147.07 o
  -8    8    8      6740.41         2.10      6383.46 o
  -7    8    8       456.68        25.10       489.06 o
  -6    8    8        97.61        89.68         3.90 o
  -5    8    8     78097.89        72.42     79517.85 o
  -4    8    8     22087.90         6.81     22549.96 o
  -3    8    8     29849.47         5.02     28350.88 o
  -2    8    8      1189.56         8.18      1104.06 o
  -1    8    8      7832.25         3.13      8154.00 o
   0    8    8      5688.18         0.96      5910.52 o
   1    8    8     54368.25        17.72     53389.25 o
   2    8    8     28781.12         2.53     28642.94 o
   3    8    8     57777.74        41.99     51781.97 o
   4    8    8      2613.25         1.17      2299.75 o
   5    8    8      2360.02         1.04      2400.82 o
   6    8    8       239.32        11.02       143.47 o
   7    8    8       902.40         6.55       916.71 o
   8    8    8       448.59        27.56       879.49 o
   9    8    8      1807.10         1.88      1738.94 o
  10    8    8      5721.41        41.47      6786.60 o
 -10    9    8      9653.06         3.20     10347.53 o
  -9    9    8      7506.49         2.13      8066.11 o
  -8    9    8     21901.04         5.06     23173.76 o
  -7    9    8      6794.70         2.53      6771.99 o
  -6    9    8     26699.56         6.92     26745.89 o
  -5    9    8      2061.16         4.58      1928.85 o
  -4    9    8     29659.73         9.36     29841.48 o
  -3    9    8     10712.25         1.82     10762.25 o
  -2    9    8      2659.46         3.46      2394.31 o
  -1    9    8       -27.46       337.46         2.48 o
   0    9    8      4673.09         1.46      4694.66 o
   1    9    8       128.37        37.09       105.02 o
   2    9    8     11412.65         2.28      9865.90 o
   3    9    8      1958.06         2.02      1895.87 o
   4    9    8     23363.12         4.54     22204.88 o
   5    9    8      2451.24         1.51      2316.80 o
   6    9    8     13525.69         5.43     13519.56 o
   7    9    8     11754.90         2.99     11392.52 o
   8    9    8      2054.81        19.71      2238.46 o
   9    9    8      1595.20         2.92      1768.66 o
 -10   10    8      8678.79         4.41      8861.75 o
  -9   10    8       337.46        42.77       237.65 o
  -8   10    8       213.45        58.98        21.29 o
  -7   10    8     31912.25        10.05     31189.82 o
  -6   10    8       367.49        48.86       178.90 o
  -5   10    8      5427.27         1.99      5113.97 o
  -4   10    8       117.07        70.39        19.09 o
  -3   10    8     11208.46         4.54     11392.52 o
  -2   10    8     18395.50         8.12     18235.51 o
  -1   10    8     29960.15         2.22     30519.68 o
   0   10    8      1792.68         3.65      1450.47 o
   1   10    8      1133.67         5.02       808.62 o
   2   10    8       199.37        25.60       223.51 o
   3   10    8     12427.79         0.59     11383.05 o
   4   10    8      8956.73         0.67      8600.60 o
   5   10    8     19709.35         7.24     20007.89 o
   6   10    8       313.29        12.04       412.82 o
   7   10    8      1405.50         2.99      1273.74 o
   8   10    8      1641.06         3.61      1707.63 o
   9   10    8       148.35        50.41         0.26 o
  -9   11    8       589.52        44.89         7.81 o
  -8   11    8      1090.98        12.96      1157.76 o
  -7   11    8      6522.18         2.86      7514.11 o
  -6   11    8     13098.80         1.85     14904.77 o
  -5   11    8     13344.87         9.92     12781.97 o
  -4   11    8        94.67       100.60        64.47 o
  -3   11    8       224.40        56.25       232.21 o
  -2   11    8       610.09        16.73       779.87 o
  -1   11    8      1333.71         6.05      1226.68 o
   0   11    8      7614.31         1.19      7471.87 o
   1   11    8       112.78        70.06       183.07 o
   2   11    8        58.98        98.60         6.62 o
   3   11    8      6538.34         3.10      6443.85 o
   4   11    8      4304.67         4.33      4564.87 o
   5   11    8        97.42        45.56        17.39 o
   6   11    8        81.54        52.13        18.52 o
   7   11    8       711.29         6.86       632.70 o
   8   11    8       446.48         8.94       555.95 o
  -7   12    8       312.94        46.24        72.17 o
  -6   12    8      1625.70         8.94      1406.88 o
  -5   12    8     25504.09         4.37     25704.24 o
  -4   12    8      2482.03         6.50      2486.34 o
  -3   12    8     22290.49         7.95     20316.55 o
  -2   12    8       221.41        43.03        26.03 o
  -1   12    8     13905.13        87.42     14796.65 o
   0   12    8      9684.53         1.23      9721.02 o
   1   12    8     53856.48         9.67     49980.82 o
   2   12    8      4215.90         2.37      4319.48 o
   3   12    8      5062.32         1.69      4661.29 o
   4   12    8      6475.42         1.32      7731.00 o
   5   12    8       297.56        18.58       205.32 o
   6   12    8       340.40        15.52       232.89 o
   7   12    8      5038.16         1.39      5338.46 o
  -6   13    8       792.42        24.60       618.27 o
  -5   13    8      4833.03         3.28      4646.15 o
  -4   13    8      9960.04         2.22     10456.12 o
  -3   13    8     11451.14         1.93     11606.59 o
  -2   13    8     11696.42         4.08     11312.17 o
  -1   13    8       948.02        10.82       914.03 o
   0   13    8     10184.85         1.28     10145.45 o
   1   13    8       603.68        17.89       541.40 o
   2   13    8      3199.03         2.92      3159.23 o
   3   13    8     13016.53         1.54     12797.02 o
   4   13    8       440.58        17.56       310.18 o
   5   13    8      1473.02         5.95      1312.02 o
   6   13    8     16450.63         3.92     16768.60 o
  -5   14    8       605.16        24.30       436.59 o
  -4   14    8       597.31        23.43       444.97 o
  -3   14    8     16218.02         1.28     17109.24 o
  -2   14    8     26471.29         6.71     28650.45 o
  -1   14    8     60373.40         0.56     61959.66 o
   0   14    8      4345.45         3.92      4212.28 o
   1   14    8       282.24        36.84        66.63 o
   2   14    8      1496.92         6.45      1482.75 o
   3   14    8       578.88        14.98       510.88 o
   4   14    8      5873.69         6.50      6735.53 o
  -3   15    8       199.09        72.59        62.00 o
  -2   15    8       -39.19       288.32        38.85 o
  -1   15    8      1099.59        12.11      1153.24 o
   0   15    8      2206.18         6.15      2161.48 o
   1   15    8      3092.47         6.55      3189.23 o
   2   15    8      1319.14         8.53      1098.17 o
 -12    0    9       141.61        98.21        14.73 o
 -11    0    9      2074.80         7.02      1763.07 o
 -10    0    9     10594.58         1.51     10620.06 o
  -8    0    9       374.81        26.01       293.99 o
  -7    0    9       390.06        19.45       323.60 o
  -6    0    9     11558.40         4.97     11784.10 o
  -5    0    9     12210.25         0.71     13324.26 o
  -4    0    9       -33.76       154.26         2.55 o
  -3    0    9      3342.00         7.18      3656.12 o
  -2    0    9      3410.56        10.50      3033.35 o
  -1    0    9      1798.61         1.51      1651.28 o
   0    0    9      1518.66        10.30      1307.21 o
   1    0    9     20138.45         8.76     22763.64 o
   2    0    9       193.77         6.05       260.04 o
   3    0    9      1223.60         2.28      1195.81 o
 -11    1    9      3896.26         4.04      3704.56 o
 -10    1    9       156.50        71.91       241.08 o
  -9    1    9      1156.68         8.35      1411.87 o
  -8    1    9      7759.85         4.33      7719.30 o
  -7    1    9      4502.41         3.53      4549.89 o
  -6    1    9     12535.04         2.53     11817.83 o
  -5    1    9      3462.15         2.66      4004.72 o
  -4    1    9       638.07         7.90       541.40 o
  -3    1    9       119.03        37.82        54.56 o
  -2    1    9      1034.27         4.24      1021.64 o
  -1    1    9       979.69         2.92       945.14 o
   0    1    9        11.16       200.22         1.38 o
   1    1    9        39.19        41.09        29.77 o
   2    1    9      1572.92         0.77      1425.24 o
   3    1    9        17.06        40.96         2.41 o
 -12    2    9      5002.73         4.16      4448.72 o
 -11    2    9       367.11        37.95       510.88 o
 -10    2    9      2779.40         4.80      2383.46 o
  -9    2    9       257.60        70.73       114.78 o
  -8    2    9       674.96        13.47       469.63 o
  -7    2    9       143.04        50.55       237.65 o
  -6    2    9       967.83         6.97      1304.00 o
  -5    2    9       576.00        10.11       386.22 o
  -4    2    9      6267.89        12.46      5965.21 o
  -3    2    9      2512.01         1.88      2841.03 o
  -2    2    9      2823.86         2.19      2577.86 o
  -1    2    9       456.25        10.30       355.47 o
   0    2    9      2360.99         2.22      2047.52 o
   1    2    9      3576.04         0.94      3468.15 o
   2    2    9      4336.22         0.56      4511.08 o
   3    2    9      2218.41         4.84      1654.88 o
   4    2    9     65694.82        66.75     57185.59 o
   5    2    9      1118.23         0.92      1067.52 o
 -12    3    9      1446.28        15.05       960.20 o
 -11    3    9      2956.10         4.97      2744.91 o
 -10    3    9      2430.49        10.50      2196.68 o
  -9    3    9     14737.96         1.10     15633.80 o
  -8    3    9       805.99        12.18       689.72 o
  -7    3    9     13679.64         1.69     13830.82 o
  -6    3    9       103.84        67.24         8.70 o
  -5    3    9      6839.29         3.84      7270.01 o
  -4    3    9        56.10        95.45        35.34 o
  -3    3    9      4645.79         1.42      4700.74 o
  -2    3    9      1577.68         3.20      1406.88 o
  -1    3    9       718.24         4.33       616.07 o
   0    3    9      2265.76         1.44      2396.48 o
   1    3    9       272.58         6.92       139.77 o
   2    3    9       432.64         3.46       389.72 o
   3    3    9       822.54         1.66       945.14 o
   4    3    9      2558.34         1.46      2616.30 o
   5    3    9      1266.65         1.88      1139.72 o
   6    3    9      2877.25         1.37      2573.36 o
 -12    4    9      3099.15        12.11      3274.97 o
 -11    4    9      1011.88        20.88       857.27 o
 -10    4    9      7912.10        11.02      7126.99 o
  -9    4    9      1060.80        11.09      1217.38 o
  -8    4    9       957.90        10.24       949.23 o
  -7    4    9     12593.33         9.92     11856.45 o
  -6    4    9      1112.22         7.90      1186.62 o
  -5    4    9      2879.40         2.40      2910.02 o
  -4    4    9       445.63        13.10       474.45 o
  -3    4    9       479.61        11.36       348.81 o
  -2    4    9     13488.50         4.41     13679.94 o
  -1    4    9       565.96         8.07       606.20 o
   0    4    9     13073.64        12.11     12094.32 o
   1    4    9      4579.23         0.71      4850.96 o
   2    4    9       734.95         2.46       673.50 o
   3    4    9       140.66         7.45       100.96 o
   4    4    9     30064.09        18.84     29474.77 o
   5    4    9      5272.21         1.54      4682.51 o
   6    4    9      4494.36         0.77      3775.10 o
   7    4    9     25638.41        43.56     26369.95 o
 -12    5    9       364.43        51.55       429.20 o
 -11    5    9      9395.42        12.25      9568.54 o
 -10    5    9      6187.40         2.50      5660.83 o
  -9    5    9      5321.70         2.53      5771.51 o
  -8    5    9      1073.87        11.42      1121.82 o
  -7    5    9      7394.28         1.61      7380.12 o
  -6    5    9      1243.97         6.35      1060.28 o
  -5    5    9      2368.77         3.03      2284.88 o
  -4    5    9      3522.42         3.31      3369.58 o
  -3    5    9      2423.59         2.31      2112.26 o
  -2    5    9      2932.22         1.69      3040.68 o
  -1    5    9       468.29         8.18       470.59 o
   0    5    9      1426.57         2.22      1410.21 o
   1    5    9      4074.27         1.56      4180.67 o
   2    5    9        64.96        25.70        12.75 o
   3    5    9        49.70        24.60       127.47 o
   4    5    9       770.06         1.77       663.18 o
   5    5    9      7123.36        16.81      7813.13 o
   6    5    9      8584.02         0.69      8724.47 o
   7    5    9      8333.86         0.58      8625.30 o
   8    5    9      7963.78        33.06      7719.30 o
   9    5    9      8295.57         0.32     11501.68 o
 -11    6    9       422.71        36.00       344.68 o
 -10    6    9       351.94        49.14        75.99 o
  -9    6    9       805.42        15.05       947.87 o
  -8    6    9       214.92        47.89       186.09 o
  -7    6    9       595.36        15.52       319.62 o
  -6    6    9       107.33        74.65        47.89 o
  -5    6    9       671.33        10.82       519.94 o
  -4    6    9      5143.76         1.44      4817.03 o
  -3    6    9       271.92        20.34       383.61 o
  -2    6    9       361.76        16.97       243.84 o
  -1    6    9       218.15        18.75       207.23 o
   0    6    9       353.44         8.88       135.09 o
   1    6    9      6978.93         1.54      6415.40 o
   2    6    9      2304.00         1.04      2374.81 o
   3    6    9      3918.76         0.58      3249.64 o
   4    6    9     20022.25         7.40     20108.42 o
   5    6    9      2639.90         1.42      2675.63 o
   6    6    9       256.00        10.56       113.83 o
   8    6    9        92.93        21.25         8.06 o
   9    6    9       612.56         6.86       804.84 o
 -11    7    9       942.49        22.37      1001.88 o
 -10    7    9      1169.64        16.32       964.33 o
  -9    7    9      5439.06         2.69      5920.76 o
  -8    7    9      2153.89         6.71      2333.91 o
  -7    7    9      4215.90         2.59      3597.34 o
  -6    7    9      2234.45         4.33      2577.86 o
  -5    7    9      4204.23         2.16      4351.61 o
  -4    7    9       920.52         7.73       880.81 o
  -3    7    9      2059.34         3.10      2041.51 o
  -2    7    9       238.70        21.53       151.00 o
  -1    7    9      4160.25         1.30      4640.11 o
   0    7    9       724.69         5.90       731.10 o
   1    7    9       320.05        10.76       116.69 o
   2    7    9       361.76        11.22       232.89 o
   3    7    9       166.15        28.30       134.58 o
   4    7    9      3520.05         1.00      3672.23 o
   5    7    9       761.76         2.69       871.61 o
   6    7    9      5936.70        11.42      6757.40 o
   7    7    9      3250.14         0.94      3234.48 o
   8    7    9     18308.80         7.45     17307.10 o
   9    7    9      2465.12        26.94      2744.91 o
 -10    8    9      2278.15         7.24      2629.93 o
  -9    8    9       196.84        69.56       159.29 o
  -8    8    9       400.00        30.03       270.88 o
  -7    8    9      3367.48         5.76      3640.04 o
  -6    8    9      3887.52         2.72      4024.39 o
  -5    8    9       532.22        19.36       595.32 o
  -4    8    9       289.00        31.25       231.54 o
  -3    8    9      5476.00         1.46      5514.92 o
  -2    8    9        72.08        77.09        31.00 o
  -1    8    9       105.06        50.84         0.41 o
   0    8    9       462.68         9.99       486.12 o
   1    8    9     13523.36         1.54     13176.17 o
   2    8    9      1308.27         2.99      1076.23 o
   3    8    9      1293.84         3.13      1308.81 o
   4    8    9       127.69        42.12        69.93 o
   5    8    9       114.28        17.89        55.88 o
   6    8    9     12667.50         2.92     12807.06 o
   7    8    9      4476.95       142.80      7243.56 o
   8    8    9      6892.32        14.44      6529.60 o
   9    8    9      4334.91        29.70      4454.64 o
  -9    9    9      1137.04        12.96      1030.16 o
  -8    9    9      3168.56         7.18      3985.09 o
  -7    9    9      2444.31         5.11      2593.66 o
  -6    9    9      7487.44         2.16      7856.33 o
  -5    9    9      1881.82         5.24      2057.57 o
  -4    9    9      2890.14         3.13      2796.28 o
  -3    9    9       675.48        10.89       612.77 o
  -2    9    9       146.65        45.43        96.12 o
  -1    9    9       309.41        20.16       138.73 o
   0    9    9        13.03       422.30        22.32 o
   1    9    9       401.60        12.18       325.20 o
   2    9    9       831.75         8.29       599.66 o
   3    9    9        74.30        55.20        44.58 o
   4    9    9      4009.42         2.46      3696.46 o
   5    9    9      6514.10         0.81      6061.54 o
   6    9    9      4542.76         1.59      4120.65 o
   7    9    9      1921.95        19.71      2114.30 o
   8    9    9       661.52         8.53       554.90 o
   9    9    9      3830.37         1.42      3499.57 o
  -9   10    9       103.23       153.76         5.32 o
  -8   10    9      1922.82         7.84      2112.26 o
  -7   10    9      1168.27        11.49      1631.50 o
  -6   10    9      1528.81         7.73      1726.01 o
  -5   10    9      5168.17         2.28      5193.59 o
  -4   10    9      1339.56         7.08      1354.13 o
  -3   10    9        77.62       143.52        11.07 o
  -2   10    9       486.20        18.92       246.62 o
  -1   10    9       422.30        16.81       337.31 o
   0   10    9       723.61        10.50       666.61 o
   1   10    9       843.32         6.97       972.61 o
   2   10    9       344.84        29.27       204.05 o
   3   10    9      9974.02         0.96      9607.64 o
   4   10    9     30418.85         3.92     28500.47 o
   5   10    9        76.04        44.49         9.23 o
   6   10    9      4763.76         3.46      4860.24 o
   7   10    9      6502.81         3.69      7364.88 o
   8   10    9       169.26        33.41         4.16 o
  -8   11    9       206.78        90.82       124.48 o
  -7   11    9     11391.29         2.40     12736.87 o
  -6   11    9       253.76        59.44        54.23 o
  -5   11    9      4894.40         4.00      5319.03 o
  -4   11    9       205.35        50.84       143.47 o
  -3   11    9      6804.60         2.10      6390.55 o
  -2   11    9      8083.81         1.39      7832.75 o
  -1   11    9      4839.98         1.99      4878.81 o
   0   11    9      7541.19         1.66      7525.65 o
   1   11    9      2715.45         3.84      2703.23 o
   2   11    9      1120.91         7.08      1034.44 o
   3   11    9       839.84         7.02       703.77 o
   4   11    9      1224.30         4.62      1189.68 o
   5   11    9        35.16       157.00        27.17 o
   6   11    9       642.62         6.76       505.88 o
   7   11    9      2163.18         2.37      2440.11 o
  -7   12    9      5065.17         5.29      4978.47 o
  -6   12    9       170.82        84.27       160.98 o
  -5   12    9       794.68        16.97       637.17 o
  -4   12    9      1004.89        14.67      1292.81 o
  -3   12    9       525.33        19.98       573.87 o
  -2   12    9       449.44        22.56       417.34 o
  -1   12    9       230.13       120.56         9.10 o
   0   12    9      2392.19         4.04      2255.29 o
   1   12    9      2710.24         3.28      2602.70 o
   2   12    9      3903.75         2.53      3562.84 o
   3   12    9      1848.14         4.12      1757.49 o
   4   12    9       541.03        16.56       602.93 o
   5   12    9       344.84        21.07       253.64 o
   6   12    9      5882.89         1.44      6033.94 o
  -5   13    9       318.62        46.38        86.38 o
  -4   13    9       876.16        15.21       680.43 o
  -3   13    9       938.81        13.62       857.27 o
  -2   13    9      1112.89        10.76      1237.58 o
  -1   13    9       663.58        16.65       649.54 o
   0   13    9      2788.90         4.00      2584.63 o
   1   13    9       784.00        13.76       766.30 o
   2   13    9       383.77        27.35       222.84 o
   3   13    9       847.39         9.61       964.33 o
   4   13    9       582.26        10.96       589.92 o
  -4   14    9       721.46        19.71       664.33 o
  -3   14    9       -18.06       802.02         2.28 o
  -2   14    9       216.38        61.47       273.07 o
  -1   14    9        99.40       150.55         8.31 o
   0   14    9        77.97       167.18         8.57 o
   1   14    9       999.82        10.89      1008.91 o
   2   14    9       103.84        91.78         6.62 o
 -12    0   10       732.78        21.62       385.35 o
 -11    0   10      1190.25        14.44      1159.27 o
 -10    0   10      9560.93        12.89      9250.11 o
  -9    0   10      2819.61        11.02      3065.19 o
  -7    0   10     17468.91         0.94     17877.84 o
  -6    0   10     66708.56         0.40     71463.91 o
  -5    0   10       522.58        11.36       386.22 o
  -4    0   10     11985.87         4.71     13049.17 o
  -3    0   10     13349.49        24.90     14986.12 o
  -2    0   10      9609.88         0.62     10047.39 o
  -1    0   10      1714.79         2.02      1826.97 o
   0    0   10     23997.11        22.94     23806.07 o
   1    0   10       209.67        23.23       138.20 o
   2    0   10     16586.86         0.28     16849.12 o
   4    0   10     37314.65         0.04     38482.74 o
 -12    1   10       842.16        23.33      1027.32 o
 -10    1   10       347.45        38.19        49.75 o
  -9    1   10       508.50        22.56       611.67 o
  -8    1   10       476.11        20.16        98.31 o
  -7    1   10      9362.50         1.23      9879.12 o
  -6    1   10     14903.53         0.76     15078.59 o
  -5    1   10     34436.22         0.45     34188.80 o
  -4    1   10      9045.91         4.24      9425.87 o
  -3    1   10      5779.04         1.04      5432.87 o
  -2    1   10       -65.29        60.84        29.77 o
  -1    1   10       161.04        20.52       186.09 o
   0    1   10       973.44         2.72      1084.98 o
   1    1   10      1080.44         3.53      1299.20 o
   2    1   10        61.31        27.46         6.74 o
   3    1   10     12764.48         1.90     12567.21 o
   4    1   10      9273.69         0.27      8703.76 o
 -11    2   10       346.70        47.61       262.91 o
 -10    2   10     19451.88         1.14     18937.04 o
  -9    2   10      2524.06       342.99       371.54 o
  -8    2   10      1796.91         5.66      1328.14 o
  -7    2   10     10813.92         2.04     11161.68 o
  -6    2   10      1813.06         8.41      2043.51 o
  -5    2   10     17447.77        26.63     18693.64 o
  -4    2   10     37674.81         8.64     38595.96 o
  -3    2   10     47764.10        10.76     48709.61 o
  -2    2   10      1775.78         2.56      2035.50 o
  -1    2   10       973.44         3.72       749.20 o
   0    2   10      2484.03         1.21      2838.67 o
   1    2   10      8582.17         1.32      6948.36 o
   2    2   10     34195.41        27.67     26724.12 o
   3    2   10     32638.04        22.94     29589.12 o
   4    2   10      2856.90         5.06      2620.84 o
   5    2   10      1930.72         0.66      1919.12 o
 -11    3   10      1990.94        10.37      1892.01 o
 -10    3   10      1192.32       184.96        15.24 o
  -9    3   10     30530.57        31.70     30838.26 o
  -8    3   10      6807.90         6.50      7273.80 o
  -7    3   10     26961.64         3.69     26240.44 o
  -6    3   10       199.09        47.06       302.41 o
  -5    3   10       793.55         9.36       572.81 o
  -4    3   10        55.50       113.42        21.70 o
  -3    3   10      3479.82         6.15      3502.19 o
  -2    3   10      8900.04        11.83      8786.73 o
  -1    3   10       339.30        10.24       270.15 o
   0    3   10       652.29         7.73       732.30 o
   1    3   10      6253.65        12.53      6823.20 o
   2    3   10      1583.24         1.64      1470.82 o
   3    3   10      3718.56         0.64      3274.97 o
   4    3   10     13483.85        28.20     12001.80 o
   5    3   10     29925.54         0.09     26449.25 o
 -11    4   10       317.55        71.91       268.69 o
 -10    4   10      8535.91         4.97      8502.15 o
  -9    4   10      3585.61         4.04      3528.50 o
  -8    4   10      6259.97         8.64      7044.83 o
  -7    4   10      6865.78         2.46      6383.46 o
  -6    4   10     46867.92        27.88     45409.23 o
  -5    4   10     26390.00         2.46     28253.85 o
  -4    4   10       698.54         9.12       598.58 o
  -3    4   10     26205.13        17.31     28209.13 o
  -2    4   10    109375.72        14.36    114691.92 o
  -1    4   10     31396.30        16.00     31496.12 o
   0    4   10    195160.73        76.21    183304.50 o
   1    4   10      1783.37         3.13      1682.06 o
   2    4   10      1015.06         1.93       976.77 o
   3    4   10     39756.37         8.18     38135.42 o
   4    4   10     14344.85         7.29     14251.35 o
   5    4   10      3476.28         0.48      3421.28 o
   7    4   10      1079.78         1.06      1147.22 o
 -11    5   10      2217.47         8.12      2217.52 o
 -10    5   10      5733.52         5.62      5808.64 o
  -9    5   10       299.98        41.22       115.25 o
  -8    5   10      3696.64         3.42      4137.75 o
  -7    5   10       512.12        18.49       517.92 o
  -6    5   10     15825.64         2.25     14839.85 o
  -5    5   10      3306.25        12.67      3315.72 o
  -4    5   10     18460.66        14.82     17307.10 o
  -3    5   10       369.79        19.89       216.92 o
  -2    5   10      4282.39         1.39      4013.15 o
  -1    5   10        45.56        94.28        29.29 o
   0    5   10       345.96        10.63       278.23 o
   1    5   10      2999.75         1.04      2808.02 o
   2    5   10      1410.75         2.31      1182.04 o
   3    5   10      2500.00         1.06      2344.64 o
   4    5   10      3312.00         0.53      3300.41 o
   5    5   10      1142.44         5.57      1172.91 o
   6    5   10      1077.81         5.62      1102.59 o
   7    5   10       224.40         6.20       207.87 o
   8    5   10       162.05         8.82       132.02 o
 -10    6   10      6980.60        13.18      6881.95 o
  -9    6   10      2930.06         5.06      2751.89 o
  -8    6   10        47.33       251.22         0.64 o
  -7    6   10     12314.34         9.06     12206.79 o
  -6    6   10      1048.46         9.49       862.47 o
  -5    6   10     15522.67         3.57     15873.23 o
  -4    6   10     58273.96        20.79     55511.26 o
  -3    6   10     47659.26        14.75     44947.19 o
  -2    6   10      4888.81         1.77      4937.86 o
  -1    6   10      9910.20         2.69      9490.59 o
   0    6   10      1322.78         3.72      1564.12 o
   1    6   10      3858.89         3.76      3602.67 o
   2    6   10     44651.92         5.86     42544.26 o
   3    6   10     27400.18         5.66     25925.20 o
   4    6   10      9872.41         3.72      8761.80 o
   5    6   10      3331.60         8.53      3489.08 o
   6    6   10        31.02        96.04        91.40 o
   7    6   10       -24.80        72.25        14.39 o
   9    6   10       232.87         9.61       379.28 o
 -10    7   10      1174.43        20.79      1112.92 o
  -9    7   10     12830.09         4.93     13222.04 o
  -8    7   10        76.04       273.24        14.22 o
  -7    7   10     18111.78         6.45     19175.87 o
  -6    7   10       239.32        40.58       129.99 o
  -5    7   10      8067.63         1.85      7817.05 o
  -4    7   10      1531.16         6.66      1388.63 o
  -3    7   10     11683.45         3.88     11539.78 o
  -2    7   10      1542.13         4.00      1464.02 o
  -1    7   10        63.52        77.09        38.30 o
   0    7   10      1435.65         3.17      1583.48 o
   1    7   10     11651.04         2.79     11644.86 o
   2    7   10       403.21        10.56       517.92 o
   3    7   10      6049.73         3.72      5574.38 o
   4    7   10      1208.95         1.88       990.68 o
   5    7   10     17355.43         1.85     16947.15 o
   6    7   10      1916.69         1.80      1952.30 o
   7    7   10     14144.34         2.59     13669.56 o
   8    7   10      1232.71         1.44      1292.81 o
  -9    8   10      1850.72         8.58      1654.88 o
  -8    8   10      2032.21         7.13      1766.80 o
  -7    8   10     15440.55        10.69     16368.88 o
  -6    8   10     20019.42         8.29     19274.29 o
  -5    8   10       684.87        14.06      1054.51 o
  -4    8   10        94.28        84.27       118.61 o
  -3    8   10      5866.03         1.51      6401.19 o
  -2    8   10     15695.08         5.20     15204.14 o
  -1    8   10     30303.85        25.50     31095.87 o
   0    8   10     35344.00         8.12     33446.43 o
   1    8   10        63.04        70.56       105.47 o
   2    8   10      1277.35         4.67      1220.48 o
   3    8   10      3012.91         1.28      3136.83 o
   4    8   10      4895.80         0.76      4192.15 o
   5    8   10     14964.63         2.28     15495.44 o
   6    8   10      3649.37         0.74      3151.76 o
   7    8   10       161.54        78.15        41.95 o
   8    8   10      1589.62        11.22      1565.88 o
  -9    9   10       182.79        88.55       116.21 o
  -8    9   10      7844.64         2.40      8949.66 o
  -7    9   10      2431.48         8.41      2584.63 o
  -6    9   10     22431.05         0.96     21529.22 o
  -5    9   10      9007.91         1.46      8886.82 o
  -4    9   10      4828.86         2.13      5038.12 o
  -3    9   10        19.71       531.30       107.76 o
  -2    9   10       218.74        39.56       208.51 o
  -1    9   10        31.36       202.21        30.75 o
   0    9   10       723.61         9.80       690.88 o
   1    9   10      2304.96         2.50      1867.01 o
   2    9   10       -48.16        97.02        36.40 o
   3    9   10      1637.82         3.42      1308.81 o
   4    9   10     11599.29        49.14     11721.58 o
   5    9   10       932.08         3.03       862.47 o
   6    9   10      8152.28        11.70      8270.58 o
   7    9   10       566.44        19.10       836.61 o
   8    9   10       328.70        40.70       310.18 o
  -8   10   10      2894.44         5.95      3070.11 o
  -7   10   10     11039.70         1.74     11683.19 o
  -6   10   10      2971.34         4.97      3277.51 o
  -5   10   10      4798.33         3.61      5630.83 o
  -4   10   10     40268.45         4.93     41146.79 o
  -3   10   10      9477.02         4.20      9555.53 o
  -2   10   10      8985.14         1.23      8098.01 o
  -1   10   10     29029.34         6.71     28075.17 o
   0   10   10       523.95        19.45       627.13 o
   1   10   10       149.57        42.64       213.67 o
   2   10   10     25449.82         0.52     24732.10 o
   3   10   10     12539.52         0.66     12686.85 o
   4   10   10     14708.84         4.41     13535.04 o
   5   10   10      3022.80         1.49      3252.17 o
   6   10   10      1386.07         3.53      1640.48 o
   7   10   10       360.62        20.98       205.32 o
  -7   11   10     24080.83         1.74     24697.23 o
  -6   11   10       771.17        18.84       762.62 o
  -5   11   10     13590.90         2.19     13535.04 o
  -4   11   10       387.30        29.16       384.48 o
  -3   11   10     13453.68         1.19     13716.28 o
  -2   11   10      6291.66         1.82      5999.53 o
  -1   11   10       159.77        76.39         3.15 o
   0   11   10       146.89        66.42       132.53 o
   1   11   10     17747.57         9.73     17553.09 o
   2   11   10      1359.40        20.34       990.68 o
   3   11   10     16607.48         1.90     17336.30 o
   4   11   10      9208.32         3.42      8979.06 o
   5   11   10     20437.56        14.36     18967.58 o
   6   11   10      2249.60         2.13      2468.68 o
  -6   12   10     14184.81         9.67     14161.46 o
  -5   12   10       585.16        24.50       459.12 o
  -4   12   10      1481.48        10.18      1087.90 o
  -3   12   10       579.85        20.34       577.07 o
  -2   12   10      4666.26         4.67      4755.65 o
  -1   12   10     10346.96         1.66     10661.24 o
   0   12   10     10574.01         1.25      9773.58 o
   1   12   10       576.00        16.40       630.47 o
   2   12   10      1751.42         4.20      1770.53 o
   3   12   10       800.89        10.30       802.32 o
   4   12   10      5253.35         7.18      5818.79 o
   5   12   10      3565.28         1.99      4080.88 o
  -4   13   10      9002.21        16.48      9747.29 o
  -3   13   10       438.90        30.69       327.60 o
  -2   13   10       769.51        18.84       622.69 o
  -1   13   10       298.60        36.72       107.30 o
   0   13   10       655.36        24.30       723.92 o
   1   13   10      4000.56         3.24      4189.28 o
   2   13   10       430.56        27.88       402.07 o
   3   13   10      1208.26         8.94      1225.13 o
  -9    0   11      2680.13         5.20      2602.70 o
  -8    0   11       309.06        41.60        20.88 o
  -7    0   11     14392.80         1.06     10822.17 o
  -6    0   11      1363.09         7.13       406.53 o
  -5    0   11      3680.85         2.16      2398.65 o
  -4    0   11      1173.06         5.24       911.35 o
  -3    0   11       254.08        19.27        90.55 o
  -2    0   11      2993.18         1.66      3075.02 o
  -1    0   11      1324.23         2.89      1305.60 o
   0    0   11      1395.02         2.28      1130.75 o
   1    0   11        83.72        45.16       144.53 o
   2    0   11      1216.61         1.39      1405.21 o
   3    0   11     15745.23        10.76     12641.92 o
   4    0   11     10056.08         0.20      9835.08 o
 -11    1   11       714.49        26.83       167.80 o
 -10    1   11      6910.60        13.91      6764.69 o
  -9    1   11       843.90        13.91       164.94 o
  -8    1   11      5280.93         2.53      5403.48 o
  -7    1   11      2072.07         8.07      1464.02 o
  -6    1   11     12845.96         1.44     12305.02 o
  -5    1   11       509.86        14.21       334.06 o
  -4    1   11      9611.84         2.16      8966.46 o
  -3    1   11      5434.64         1.14      5965.21 o
  -2    1   11      3637.30         2.10      3549.61 o
  -1    1   11      5590.55         3.24      5544.61 o
   0    1   11      3243.30         1.06      3141.80 o
   1    1   11      1506.22         5.15      1055.95 o
   2    1   11      7972.70         5.20      7368.69 o
   3    1   11       336.36         2.89       315.67 o
   4    1   11     11404.10         0.28      9365.67 o
 -11    2   11      2338.69         8.82      2546.43 o
 -10    2   11      3490.45         9.00      3607.99 o
  -9    2   11      5832.38         3.13      6655.67 o
  -8    2   11      1782.53        28.73      1638.68 o
  -7    2   11       303.46        30.80       365.58 o
  -6    2   11      2571.50         3.80      2157.36 o
  -5    2   11      2552.27         3.92      2595.92 o
  -4    2   11      4564.35         8.64      3075.02 o
  -3    2   11        97.02        53.73        67.36 o
  -2    2   11      3893.76         8.07      2535.25 o
  -1    2   11      3118.11         1.51      2824.50 o
   0    2   11     15225.09         7.24     14544.11 o
   1    2   11       257.60        12.74       211.73 o
   2    2   11     25616.00         5.95     26082.58 o
   3    2   11      1851.58         0.98      1475.92 o
   4    2   11      1141.09         1.46      1033.01 o
   5    2   11        90.63         9.12         6.51 o
 -10    3   11      9656.99        11.22      9021.15 o
  -9    3   11      1561.83        56.70       799.81 o
  -8    3   11     18686.89         8.88     17570.73 o
  -7    3   11       847.39        20.98       388.84 o
  -6    3   11      1928.97         4.75      2027.50 o
  -5    3   11       193.49        51.84        27.40 o
  -4    3   11       156.00        43.03        55.88 o
  -3    3   11       310.82        26.73       232.89 o
  -2    3   11       431.39        11.70       307.06 o
  -1    3   11       651.27         7.78       372.40 o
   0    3   11      1189.56         3.31      1024.47 o
   1    3   11        33.06        84.46         2.55 o
   2    3   11        56.55        40.83        29.05 o
   3    3   11       110.04         9.61       112.42 o
   4    3   11       573.12         2.37       708.49 o
   5    3   11      1841.27         3.03      1847.89 o
 -10    4   11      1902.70         9.80      1493.02 o
  -9    4   11      2534.12         5.86      2728.67 o
  -8    4   11      2380.46         5.48      2470.88 o
  -7    4   11       623.00        21.07        53.90 o
  -6    4   11      6312.30         5.48      5306.09 o
  -5    4   11       211.12        47.89        10.63 o
  -4    4   11       682.25        12.39       602.93 o
  -3    4   11      1838.69         5.52      1569.39 o
  -2    4   11      6837.64         6.81      6731.89 o
  -1    4   11      4990.01        10.69      4044.12 o
   0    4   11      4522.56         3.92      4007.53 o
   1    4   11      3298.20         3.10      3285.14 o
   2    4   11      1926.33         1.23      1899.74 o
   3    4   11      2803.70         5.86      2265.83 o
   4    4   11     16630.68         3.39     16929.83 o
   5    4   11      4932.25         0.36      4457.60 o
   6    4   11       419.43         4.24       224.83 o
 -10    5   11     11164.04         2.04     11091.49 o
  -9    5   11      4700.47         3.53      4472.43 o
  -8    5   11     18414.49         2.28     18391.59 o
  -7    5   11      1977.58         5.71      1764.93 o
  -6    5   11     13347.18        28.52     12932.88 o
  -5    5   11      3475.10         2.62      2754.22 o
  -4    5   11      1863.65         4.00      1764.93 o
  -3    5   11       183.87        40.58       196.52 o
  -2    5   11      2269.57         2.56      2217.52 o
  -1    5   11      3729.54         1.42      3491.70 o
   0    5   11       428.08         9.61       102.75 o
   1    5   11       -17.72       207.94         0.54 o
   2    5   11       541.49         9.55       226.17 o
   3    5   11      1412.26         1.51      1254.81 o
   4    5   11      2402.96         6.00      1604.74 o
   5    5   11       926.59         3.46       882.12 o
   6    5   11      2550.25         2.40      1068.96 o
   7    5   11      5741.09         0.72      5637.49 o
  -9    6   11      7366.79         2.56      7266.23 o
  -8    6   11      4888.81         5.02      4801.65 o
  -7    6   11       131.10        84.64       170.69 o
  -6    6   11       984.70        10.69      1025.89 o
  -5    6   11       104.65       100.60        38.85 o
  -4    6   11      2939.81        14.90      1030.16 o
  -3    6   11       226.20        37.33         2.28 o
  -2    6   11      4164.12         1.88      3277.51 o
  -1    6   11      1444.76         3.69      1198.88 o
   0    6   11     10281.96         7.84      9468.99 o
   1    6   11      1195.78         3.06      1082.06 o
   2    6   11     23485.56        11.70     24287.61 o
   3    6   11       344.10        12.04       165.51 o
   4    6   11       304.15         6.71       310.96 o
   5    6   11      1647.55         1.74      1665.73 o
   6    6   11      9403.18         0.79      8174.04 o
   7    6   11      1596.80         3.69      1345.98 o
   8    6   11      8383.23         0.72      9224.53 o
  -9    7   11       955.43        22.37       769.99 o
  -8    7   11      7214.80        28.52      7138.23 o
  -7    7   11      2134.44         6.10      2209.18 o
  -6    7   11      1949.22         5.86      1592.32 o
  -5    7   11       184.42        61.62        21.70 o
  -4    7   11      2963.71         3.20      2553.15 o
  -3    7   11       524.87        14.21       292.47 o
  -2    7   11       538.70        13.62       396.75 o
  -1    7   11      1738.89         3.31      1536.18 o
   0    7   11        45.70       101.61         8.57 o
   1    7   11       421.89         8.41       345.51 o
   2    7   11      2154.82         4.67      1968.02 o
   3    7   11       276.89         9.49       199.64 o
   4    7   11      3262.69         0.71      3333.63 o
   5    7   11      1806.25         6.25      2219.61 o
   6    7   11     11250.84         0.50     11321.60 o
   7    7   11       371.72         6.05       330.82 o
  -8    8   11      1954.52         8.24      1997.65 o
  -7    8   11      1297.44        15.76       685.07 o
  -6    8   11      2374.61         8.58      1308.81 o
  -5    8   11      4515.84         2.99      4095.06 o
  -4    8   11       588.55        14.98       501.89 o
  -3    8   11        94.28       122.54        54.56 o
  -2    8   11      1430.35         4.97      1267.41 o
  -1    8   11       519.84        17.31       630.47 o
   0    8   11       262.76        19.89       100.52 o
   1    8   11       867.30         5.24       828.93 o
   2    8   11       193.49        31.81       110.08 o
   3    8   11      6678.16         4.41      6483.09 o
   4    8   11     13572.25         5.29     13747.47 o
   5    8   11      7136.87        12.39      8038.24 o
   6    8   11      1837.84         2.37      1423.56 o
   7    8   11       573.60         9.61       656.35 o
  -8    9   11      4060.24         4.93      4463.53 o
  -7    9   11       943.10        14.98       484.16 o
  -6    9   11     13895.69         2.53     14694.30 o
  -5    9   11      2045.75         5.76      1842.17 o
  -4    9   11      7871.24         1.56      7445.05 o
  -3    9   11      6684.70         2.04      6376.37 o
  -2    9   11      6456.12         6.92      6228.46 o
  -1    9   11      5280.93         3.80      5136.21 o
   0    9   11      4175.74         2.37      3626.67 o
   1    9   11      1441.72         3.88       837.89 o
   2    9   11      4961.79         1.19      4174.93 o
   3    9   11       598.78         7.95       452.49 o
   4    9   11      5246.10         2.89      4007.53 o
   5    9   11      3466.85         0.90      3489.08 o
   6    9   11       255.68        14.29       185.48 o
  -7   10   11      2272.43         6.71      1513.66 o
  -6   10   11       894.61        16.00       812.41 o
  -5   10   11      1078.47        13.76       853.38 o
  -4   10   11      3848.96         3.03      3300.41 o
  -3   10   11       716.63        21.07       912.69 o
  -2   10   11       667.71        13.32       463.88 o
  -1   10   11      1092.96         7.29       667.76 o
   0   10   11      1383.10         6.92      1268.99 o
   1   10   11      1793.52         5.11      1602.96 o
   2   10   11      9208.32        55.50      9181.97 o
   3   10   11      3774.87         1.61      3959.93 o
   4   10   11        70.56        78.15        40.24 o
   5   10   11      4408.96         1.08      5117.15 o
  -6   11   11      1726.40         8.12      1602.96 o
  -5   11   11      2748.90         5.15      2661.88 o
  -4   11   11       390.85        36.60       169.53 o
  -3   11   11       291.73        37.21       158.73 o
  -2   11   11       224.70        43.30        96.56 o
  -1   11   11       597.80        24.50       566.46 o
   0   11   11      1780.84         4.75      1705.80 o
   1   11   11       268.63        32.72       195.90 o
   2   11   11       -89.30       130.64         3.81 o
   3   11   11       555.07        10.69       300.10 o
   4   11   11      3010.72         2.13      3356.72 o
  -5   12   11       554.60        24.30       394.11 o
  -4   12   11       545.69        23.52       621.59 o
  -3   12   11      1047.82        11.97       916.71 o
  -2   12   11      2815.36         6.81      3194.24 o
  -1   12   11       234.40        42.77        72.93 o
   0   12   11       322.92        28.62        34.03 o
   1   12   11       207.36        40.96        31.99 o
   2   12   11       506.70        14.44       348.81 o
   3   12   11      1284.51         6.76      1185.09 o
  -8    0   12      2129.82         6.45      2600.44 o
  -7    0   12      8543.30         1.64      9529.52 o
  -4    0   12     43936.35         0.48     42498.52 o
  -3    0   12     21700.24         0.53     20742.41 o
  -1    0   12      5409.60         1.08      5654.16 o
   0    0   12      1493.05        17.89       934.26 o
   1    0   12       314.35         9.42       358.83 o
   2    0   12     23439.61         0.59     24460.76 o
   3    0   12     12784.82        15.76     11644.86 o
 -10    1   12       315.77        67.90       734.70 o
  -9    1   12      2706.08        50.27      2299.75 o
  -8    1   12      5346.53         3.50      4508.10 o
  -7    1   12      4015.76        27.88      3400.55 o
  -6    1   12      9057.33        19.89      8761.80 o
  -5    1   12       891.02        12.11       211.73 o
  -4    1   12      8892.49         1.17      8899.37 o
  -3    1   12       791.86      1374.18       290.95 o
  -2    1   12      2227.84         4.00      1940.56 o
  -1    1   12      1897.47         2.96      1882.38 o
   0    1   12      1416.02         3.35      1321.68 o
   1    1   12      1787.60         1.64      1421.89 o
   2    1   12      6877.38         4.20      6099.59 o
   3    1   12       102.41        12.18        82.71 o
   4    1   12      5029.65         0.59      4612.95 o
 -10    2   12      5856.84         3.57      6295.15 o
  -9    2   12      5738.06         7.08      5989.22 o
  -8    2   12      1280.21        34.81      1061.73 o
  -7    2   12     10741.25         1.51     11544.54 o
  -6    2   12     16162.04         2.46     16238.60 o
  -5    2   12     35419.24        25.91     33820.68 o
  -4    2   12      6159.11         1.54      5771.51 o
  -3    2   12      2894.44         2.82      2451.08 o
  -2    2   12      3316.61         4.80      3262.29 o
  -1    2   12     18379.22         5.95     16849.12 o
   0    2   12     11372.09         1.35     10872.99 o
   1    2   12     52230.53        57.00     50737.42 o
   2    2   12       589.52         3.42       777.39 o
   3    2   12      8747.86         3.61      8547.20 o
   4    2   12      3270.70         7.18      3397.97 o
 -10    3   12       528.54        37.21       233.56 o
  -9    3   12       183.60       322.56        71.05 o
  -8    3   12        75.17       180.10        17.57 o
  -7    3   12       722.00        23.33       592.08 o
  -6    3   12      3323.52         7.40      3194.24 o
  -5    3   12     17460.98         0.86     16380.24 o
  -4    3   12      3491.63         3.39      3325.95 o
  -3    3   12      2163.18         4.16      2213.35 o
  -2    3   12       233.48        27.46        38.57 o
  -1    3   12        85.19        66.10         2.34 o
   0    3   12         9.55       365.19         3.47 o
   1    3   12       227.71        12.74       209.79 o
   2    3   12       689.06         5.86       796.05 o
   3    3   12      5273.66         1.12      4972.21 o
   4    3   12      8635.98        13.54      9927.69 o
   5    3   12       124.10        15.76        81.50 o
  -9    4   12      5901.31         4.49      5758.04 o
  -8    4   12       344.10        38.07       203.42 o
  -7    4   12      2416.71         6.15      2284.88 o
  -6    4   12     12568.65         8.07     12887.51 o
  -5    4   12       597.80        17.81       706.13 o
  -4    4   12     16345.62        31.25     16137.00 o
  -3    4   12     20860.02         3.96     20704.10 o
  -2    4   12     18859.53        17.64     17429.88 o
  -1    4   12      9928.13         1.66     10082.99 o
   0    4   12      1685.92         3.65      1687.53 o
   1    4   12     13719.44         0.86     12374.01 o
   2    4   12     25303.26         2.69     24732.10 o
   3    4   12     28974.85        13.76     27175.65 o
   4    4   12       367.49         3.88       267.24 o
   6    4   12      5340.69         9.55      7641.55 o
  -9    5   12      1855.02        10.18      2230.08 o
  -8    5   12     19129.66        13.47     18937.04 o
  -7    5   12      5028.23         4.41      4685.55 o
  -6    5   12       642.12        15.60       640.53 o
  -5    5   12       905.41        16.00      1141.22 o
  -4    5   12      2760.45         3.69      2796.28 o
  -3    5   12      5233.08         7.13      5328.74 o
  -2    5   12       371.33        20.34       215.62 o
  -1    5   12      3560.51         5.95      3491.70 o
   0    5   12       367.49        11.22       251.52 o
   1    5   12       817.96         5.43      1090.83 o
   2    5   12      9523.81        10.96      9280.00 o
   3    5   12      4340.17         0.88      4055.41 o
   4    5   12      5559.19        21.25      5795.13 o
   5    5   12      2435.42         1.46      2586.88 o
   6    5   12      9535.52         0.64      9646.81 o
  -9    6   12     12737.38       101.61     13013.72 o
  -8    6   12        85.93       176.62        71.80 o
  -7    6   12      9842.62         3.13     10965.70 o
  -6    6   12      3292.46         3.84      2934.00 o
  -5    6   12      5938.24         2.02      5650.82 o
  -4    6   12     17098.18         2.37     18008.57 o
  -3    6   12       779.53        11.83       470.59 o
  -2    6   12      2549.24         5.24      2336.05 o
  -1    6   12     68680.68         0.98     63303.01 o
   0    6   12     54540.93         9.49     52990.23 o
   1    6   12     52982.83        23.43     50997.56 o
   2    6   12      2005.25         2.37      1876.61 o
   3    6   12       419.84         7.02       366.43 o
   4    6   12      1338.10         1.59      1259.53 o
   5    6   12      3235.33         1.25      3712.67 o
   6    6   12     14998.90         0.31     14931.86 o
  -8    7   12      1064.72        20.98       727.50 o
  -7    7   12      3214.89         4.80      3052.92 o
  -6    7   12       293.09        40.32       241.77 o
  -5    7   12      9914.18         2.04      9004.30 o
  -4    7   12       832.32        11.70       867.69 o
  -3    7   12       416.98        19.27       258.61 o
  -2    7   12       921.73         7.84       714.40 o
  -1    7   12       263.74        22.75       186.09 o
   0    7   12         0.45     11248.72        11.52 o
   1    7   12        68.23        74.48        21.90 o
   2    7   12      1195.78         4.08      1101.11 o
   3    7   12      5259.15         0.77      4875.71 o
   4    7   12       623.50         2.89       651.81 o
   5    7   12      1868.83        38.56      2246.87 o
   6    7   12      2373.64         5.71      2577.86 o
  -7    8   12      3940.07         4.28      4591.88 o
  -6    8   12       259.53        58.06       255.76 o
  -5    8   12        48.72       247.12        26.94 o
  -4    8   12     18033.80        11.29     20742.41 o
  -3    8   12     25985.44         2.79     26096.91 o
  -2    8   12      6444.88         1.99      6724.61 o
  -1    8   12       320.05        23.33        39.13 o
   0    8   12       994.77         6.20      1126.28 o
   1    8   12      4738.95         1.88      4543.91 o
   2    8   12     18536.82        17.47     18187.61 o
   3    8   12     25580.80         5.34     23867.71 o
   4    8   12      9808.92         1.74     10020.73 o
   5    8   12       232.26        14.06       202.79 o
   6    8   12      5212.84         3.76      5403.48 o
  -7    9   12      1011.88        14.98      1388.63 o
  -6    9   12     15853.33         4.88     16272.54 o
  -5    9   12       573.60        21.90       522.98 o
  -4    9   12     10594.58         1.56     10410.80 o
  -3    9   12       837.52        15.60       890.05 o
  -2    9   12       855.56        11.76       846.91 o
  -1    9   12      3034.91         2.76      3249.64 o
   0    9   12      2181.82         3.76      1964.08 o
   1    9   12      1411.50         4.20      1308.81 o
   2    9   12     20603.73         3.50     19465.69 o
   3    9   12       159.01        45.56         7.57 o
   4    9   12      9401.24         0.90     10158.86 o
   5    9   12        51.98        95.06       102.31 o
  -6   10   12     11953.05         1.69     11996.95 o
  -5   10   12     14368.82        12.11     15133.11 o
  -4   10   12      1054.95        23.04      1121.82 o
  -3   10   12        57.61       186.32       137.68 o
  -2   10   12      1544.49         6.50      1470.82 o
  -1   10   12      5422.85         2.82      6169.08 o
   0   10   12      4505.09         2.59      4490.24 o
   1   10   12      8410.72         6.71      8222.24 o
   2   10   12      5276.57        25.70      5917.34 o
   3   10   12      7532.50         0.92      7243.56 o
   4   10   12      1454.66         3.13      1662.11 o
  -4   11   12      5824.74         3.20      6196.99 o
  -3   11   12       182.52        62.09       306.28 o
  -2   11   12       100.00        96.43        89.71 o
  -1   11   12       239.63        45.16       209.79 o
   0   11   12       151.04        54.46       117.65 o
   1   11   12       384.94        17.89       410.12 o
   2   11   12       239.01        31.47       212.37 o
  -7    0   13      1306.82        10.43      1626.13 o
  -6    0   13      1018.89        11.09       720.34 o
  -5    0   13       -15.60       624.50         6.97 o
  -4    0   13       451.14        20.43       189.74 o
  -3    0   13        66.91       104.04        73.69 o
  -2    0   13      4707.33         3.39      5009.82 o
  -1    0   13       246.49        20.79        80.70 o
   0    0   13      1398.76         2.99      1430.27 o
   1    0   13     17771.56         0.36     17777.14 o
   2    0   13        76.91        28.94       178.90 o
   3    0   13     15810.55         0.50     15556.24 o
   4    0   13      2286.75        21.25      2648.16 o
  -8    1   13       223.20        85.56        96.56 o
  -7    1   13      8286.46        11.76      7915.42 o
  -6    1   13      1742.23         6.45      1776.13 o
  -5    1   13     12027.51         3.24     12403.63 o
  -4    1   13      3239.89         2.72      3442.07 o
  -3    1   13      2752.05         3.31      2936.40 o
  -2    1   13      1243.97         4.84      1178.99 o
  -1    1   13      1891.38         6.25      1672.98 o
   0    1   13      1994.52         2.19      1685.70 o
   1    1   13      6712.52         1.46      6623.14 o
   2    1   13      5691.19         1.56      5184.01 o
   3    1   13      8935.92         0.44      9233.05 o
   4    1   13        34.69        17.81        61.31 o
  -9    2   13      1704.04        11.02      1950.34 o
  -8    2   13      1016.33        14.75       882.12 o
  -7    2   13       908.42        19.27       387.09 o
  -5    2   13       126.56        74.48         3.64 o
  -4    2   13      5768.40         3.76      5066.50 o
  -3    2   13       755.15         9.42       599.66 o
  -2    2   13      1817.32         3.53      1798.64 o
  -1    2   13      2743.66         1.96      2553.15 o
   0    2   13      2127.05         3.06      1969.98 o
   1    2   13      1160.76         3.35       854.67 o
   2    2   13      1480.71         4.08      1517.11 o
   3    2   13       740.38         2.43       703.77 o
   4    2   13     11543.35         9.92     12587.11 o
  -9    3   13     10096.23        11.36     10302.45 o
  -8    3   13       285.27        65.45        12.28 o
  -7    3   13      3729.54         9.06      3999.11 o
  -6    3   13       228.92        53.88        98.75 o
  -4    3   13       264.39        31.70       347.98 o
  -3    3   13      7153.78         5.15      6966.86 o
  -2    3   13      5026.81         1.56      4487.27 o
  -1    3   13      2780.45         3.03      2960.49 o
   0    3   13      5254.80         2.13      5455.78 o
   1    3   13       767.29         5.43       726.31 o
   2    3   13       583.22         4.41       422.79 o
   3    3   13      1787.60         3.65      1696.65 o
   4    3   13       416.57         6.05       586.70 o
   5    3   13       587.58        12.82      1033.01 o
  -8    4   13       278.22        55.95        65.55 o
  -7    4   13      9110.70         6.15      9804.31 o
  -6    4   13     10453.02         1.56     10891.50 o
  -5    4   13       927.81        12.25       861.17 o
  -4    4   13      5028.23         4.62      5587.64 o
  -3    4   13       153.76        48.44        15.24 o
  -2    4   13      4571.11         2.59      3742.46 o
  -1    4   13        87.80        95.45         6.97 o
   0    4   13        88.55        48.86         3.81 o
   1    4   13     25555.22         4.49     22938.00 o
   2    4   13       733.87         3.50       751.63 o
   3    4   13     12472.42         2.69     13721.48 o
   4    4   13      6880.70        13.32      8654.17 o
   5    4   13       813.39         6.45      1011.74 o
  -8    5   13      1991.84         9.73      1901.67 o
  -7    5   13      3306.25         4.37      3262.29 o
  -6    5   13       554.60        20.70       503.88 o
  -5    5   13      1099.59         9.42      1182.04 o
  -4    5   13       816.24        22.94       899.34 o
  -3    5   13       -84.82       111.30         4.16 o
  -2    5   13       211.70        30.58        56.54 o
  -1    5   13      1283.07         4.80      1208.11 o
   0    5   13       978.44         4.84       910.01 o
   1    5   13      1505.44         2.56      1395.25 o
   2    5   13      1358.66         4.37      1423.56 o
   3    5   13      1961.60         3.10      2163.54 o
   4    5   13        64.32        13.18        79.11 o
   5    5   13      1949.22         4.67      1958.19 o
  -8    6   13       190.44        78.15        98.31 o
  -7    6   13       212.87        66.75        73.69 o
  -6    6   13      2006.14         8.47      2274.29 o
  -5    6   13      3355.88         5.71      3385.05 o
  -4    6   13       103.63       153.51       125.97 o
  -3    6   13       292.07        34.93         0.87 o
  -2    6   13      2864.39         7.24      3139.32 o
  -1    6   13      6076.20        15.52      5554.53 o
   0    6   13       157.50        31.02       110.08 o
   1    6   13      1903.58         2.43      1973.92 o
   2    6   13       236.24        17.81         7.08 o
   3    6   13      5006.98         3.39      4646.15 o
   4    6   13      4328.32        32.38      4383.87 o
   5    6   13      2862.25         1.28      2900.45 o
  -7    7   13      7754.56         2.46      7813.13 o
  -6    7   13      4204.23         3.61      4160.61 o
  -5    7   13     16164.58         1.44     16877.92 o
  -4    7   13     13684.32         1.42     13566.02 o
  -3    7   13     19165.63         7.29     16837.60 o
  -2    7   13      6363.25         3.92      6214.46 o
  -1    7   13      6572.34         1.28      6130.81 o
   0    7   13      7663.25         1.64      7633.79 o
   1    7   13      7375.37        10.18      7187.04 o
   2    7   13      3090.25         3.72      3512.70 o
   3    7   13      6719.08         1.61      7097.06 o
   4    7   13        37.09        37.45        21.29 o
   5    7   13       727.92         3.92       696.73 o
  -6    8   13       206.21        64.64       118.13 o
  -5    8   13      1120.24        11.09       945.14 o
  -4    8   13       104.24       103.02        98.31 o
  -3    8   13       448.59        21.81       464.84 o
  -2    8   13      2197.73         4.12      2426.98 o
  -1    8   13       182.52        39.19        20.68 o
   0    8   13       984.70         8.07       983.71 o
   1    8   13     12256.70         4.49     12295.18 o
   2    8   13       702.25         7.45       869.00 o
   3    8   13      5158.11         1.08      5280.27 o
   4    8   13       661.00         6.97       596.41 o
  -5    9   13      2780.45         5.38      3089.80 o
  -4    9   13       326.89        43.69       188.52 o
  -3    9   13       436.39        31.14       396.75 o
  -2    9   13       278.89        31.70        65.91 o
  -1    9   13       478.30        17.06       710.85 o
   0    9   13       261.79        26.11       173.60 o
   1    9   13      1043.29         5.90      1043.02 o
   2    9   13       446.90        14.29       435.66 o
   3    9   13      2987.72         1.96      3331.06 o
  -3   10   13       831.75        13.69       796.05 o
  -2   10   13       201.07        57.46       216.92 o
  -1   10   13      1255.99         8.18      1505.04 o
   0   10   13      1422.04         7.51      1562.37 o
   1   10   13       563.59        16.32       393.23 o
  -8    0   14      1208.95        14.44       808.62 o
  -7    0   14       384.16        39.19        85.14 o
  -5    0   14     29773.50         1.00     30018.00 o
  -4    0   14     13546.63         1.17     14272.54 o
  -3    0   14      3798.26         2.56      3794.20 o
  -1    0   14       262.76        20.07       135.09 o
   0    0   14      7182.56         0.90      7342.06 o
   1    0   14      6616.20         0.76      6753.75 o
   2    0   14      2449.26         1.25      2486.34 o
   3    0   14       394.02         5.06       455.32 o
   4    0   14      1414.51         0.92      2081.79 o
  -8    1   14       122.77       132.48        46.37 o
  -7    1   14      1556.30        10.63      1420.22 o
  -6    1   14      2786.78         4.93      3038.23 o
  -5    1   14     12750.93        14.29     12862.34 o
  -4    1   14      7830.48         1.51      8246.40 o
  -3    1   14      5139.46         4.28      4670.38 o
  -1    1   14       439.32        13.32       431.96 o
   0    1   14       235.32        24.50        49.44 o
   1    1   14       144.72        28.52         0.64 o
   2    1   14         0.27     16007.31        71.80 o
   3    1   14      2290.58         4.28      2291.24 o
  -8    2   14       255.68        64.64        64.47 o
  -7    2   14      2835.56         5.71      3361.86 o
  -6    2   14      9091.62         7.62     10275.45 o
  -5    2   14       357.21        30.80       194.04 o
  -4    2   14      4723.81         2.43      4487.27 o
  -3    2   14     43476.42        14.82     40590.76 o
  -2    2   14     10040.04        35.16      9369.97 o
  -1    2   14     27855.61         3.65     29246.73 o
   0    2   14       786.80         6.55       796.05 o
   1    2   14       778.97         6.00       666.61 o
   2    2   14      8597.00         4.49      8728.61 o
   3    2   14      3534.30         5.15      3756.04 o
   4    2   14      3217.16         9.30      3455.10 o
  -8    3   14      7603.84        38.69      8347.42 o
  -7    3   14      4715.57         3.65      5088.63 o
  -6    3   14      1651.61         9.55      1676.61 o
  -5    3   14       549.90        19.62       482.21 o
  -4    3   14       136.19        68.06        76.76 o
  -3    3   14      2661.53         8.76      2528.55 o
  -2    3   14      3471.57         5.43      3124.42 o
  -1    3   14       757.90         7.45       758.95 o
   0    3   14       944.33         5.02       798.56 o
   1    3   14      1196.47         3.13      1388.63 o
   2    3   14       619.51         5.66       528.07 o
   3    3   14        97.81        19.89        46.37 o
   4    3   14       560.27         4.08       524.00 o
  -7    4   14      2997.56         9.12      2495.20 o
  -6    4   14      7250.52         5.34      7134.48 o
  -5    4   14      6788.11         4.20      7668.72 o
  -4    4   14       250.27        36.00       177.12 o
  -3    4   14        78.15       103.43       221.52 o
  -2    4   14     14945.06         1.39     13607.39 o
  -1    4   14     18268.23         3.76     17836.34 o
   0    4   14     53111.81         6.55     50149.57 o
   1    4   14     27145.86         6.15     28298.61 o
   2    4   14       460.96         8.24       372.40 o
   3    4   14        23.81        68.23        22.74 o
   4    4   14      2361.96         9.42      2533.01 o
  -7    5   14        10.18      1450.85        21.90 o
  -6    5   14      2673.92         5.43      2912.41 o
  -5    5   14      5949.04         3.10      6242.47 o
  -4    5   14      1743.06         6.30      1893.94 o
  -3    5   14      1111.56         8.18      1080.60 o
  -2    5   14       216.09        35.76       181.28 o
  -1    5   14      1082.41         9.42       975.38 o
   0    5   14      1743.90         3.65      1753.77 o
   1    5   14       112.36        43.16        26.25 o
   2    5   14       670.29         5.43       522.98 o
   3    5   14       463.97         6.55       722.73 o
   4    5   14      1814.76         3.03      1977.87 o
  -6    6   14      2539.15         5.86      2929.19 o
  -5    6   14       691.69        17.64       392.35 o
  -4    6   14      4403.65         7.90      4404.45 o
  -3    6   14     17009.38         2.50     16608.13 o
  -2    6   14      5652.03        16.24      5852.68 o
  -1    6   14      4515.84         1.77      5069.66 o
   0    6   14      1855.89         3.20      1991.70 o
   1    6   14      7408.04         1.06      7361.08 o
   2    6   14     21523.82         1.32     21954.39 o
   3    6   14      8892.49         6.45      9284.28 o
   4    6   14      3701.51         2.16      3602.67 o
  -5    7   14       785.68        21.25       772.45 o
  -4    7   14      2336.76         7.29      2282.76 o
  -3    7   14      1443.24         6.81      1228.24 o
  -2    7   14      2854.76         4.37      2541.95 o
  -1    7   14       187.96        43.03        31.99 o
   0    7   14      3821.71         1.74      3926.50 o
   1    7   14      3483.36         1.61      4004.72 o
   2    7   14       375.20        19.10       330.82 o
   3    7   14      2782.56        37.09      2559.88 o
  -4    8   14      4479.62         3.06      4313.65 o
  -3    8   14      1335.90         7.62      1465.72 o
  -2    8   14      8968.09         3.76      9101.38 o
  -1    8   14     11048.11         6.35     12369.07 o
   0    8   14     18411.78        19.62     20614.83 o
   1    8   14      2013.32         3.57      2316.80 o
  -7    0   15      2232.56         6.55      2027.50 o
  -5    0   15      8591.44         1.99      9918.85 o
  -4    0   15      3387.24         3.65      2824.50 o
  -3    0   15      1385.33         6.25       992.08 o
  -2    0   15       319.69        70.73        88.03 o
  -1    0   15      2011.52         3.46      1764.93 o
   0    0   15      3391.90         1.90      3594.68 o
   1    0   15      2137.21        15.92      1892.01 o
   2    0   15      6985.62         8.18      6786.60 o
   3    0   15      3614.41         1.02      4304.92 o
  -6    1   15      6791.41        17.72      6699.17 o
  -5    1   15       668.22        19.80       844.33 o
  -4    1   15      8781.56        12.74      8306.93 o
  -3    1   15      2413.76         4.08      2291.24 o
  -2    1   15       962.86         8.41       715.59 o
  -1    1   15      4673.09         1.69      5244.87 o
   0    1   15      1436.41         3.80      1289.62 o
   1    1   15      5014.06         2.22      4984.73 o
   2    1   15      5818.64         1.96      6144.71 o
   3    1   15       145.68        12.53       173.60 o
  -6    2   15      5700.25        11.36      6379.91 o
  -5    2   15      1040.71        12.39      1057.39 o
  -4    2   15      1168.27         9.99      1308.81 o
  -3    2   15       457.96        20.07       367.28 o
  -2    2   15        70.73       102.62        30.26 o
  -1    2   15      3793.33         3.13      3777.82 o
   0    2   15       942.49         5.34       915.37 o
   1    2   15       892.81         5.90       865.08 o
   2    2   15     22903.80         0.76     22870.86 o
   3    2   15      2139.99         4.24      2717.09 o
  -6    3   15       819.10        18.58       558.04 o
  -5    3   15       992.25        12.25       936.97 o
  -4    3   15       379.47        34.46       176.53 o
  -3    3   15       124.99        71.74        15.41 o
  -2    3   15       476.55        19.10       299.34 o
  -1    3   15       197.96        41.99        17.39 o
   0    3   15       286.96        22.18       213.02 o
   1    3   15       330.15        12.53       308.62 o
   2    3   15       517.56         8.01       539.34 o
   3    3   15       250.59        19.89       251.52 o
  -5    4   15      2099.47         5.90      1977.87 o
  -4    4   15      3484.54         7.67      3597.34 o
  -3    4   15       523.95        35.05       294.75 o
  -2    4   15      1039.42         9.24      1138.22 o
  -1    4   15      4024.63         3.17      4313.65 o
   0    4   15      1656.49         3.53      1744.49 o
   1    4   15       117.94        38.07        16.48 o
   2    4   15       240.87        14.14       154.84 o
   3    4   15       658.95        10.69       818.74 o
  -5    5   15       638.07        24.11       754.07 o
  -4    5   15      3199.03         3.92      3462.92 o
  -3    5   15      2229.73         5.57      2232.17 o
  -2    5   15      5353.85         1.93      5498.46 o
  -1    5   15      4678.56         3.57      4606.93 o
   0    5   15      1027.84         5.95       773.68 o
   1    5   15      1493.82         4.41      1608.29 o
   2    5   15      1028.48         3.65       994.87 o
  -3    6   15       226.50        43.82        20.27 o
  -2    6   15       134.33        62.09        64.83 o
  -1    6   15      2972.43         3.69      3328.50 o
   0    6   15      1828.42         4.24      1768.66 o
   1    6   15      1447.80         6.25      1517.11 o
  -3    0   16     12148.45         1.35     12236.22 o
  -1    0   16      2225.95         4.71      1981.82 o
   0    0   16       -70.06        79.21        85.14 o
  -3    1   16      3362.84         3.57      4203.65 o
  -2    1   16      2590.81        67.90      2278.52 o
  -1    1   16       -27.35       251.22         8.83 o
   0    1   16       713.96        66.59       381.87 o
  -2    2   16       539.63        16.08       374.97 o
  -1    2   16      1746.40         4.33      1907.48 o
   0    2   16      9767.37         8.53      9507.88 o
